# Supplementary material for: Chlorido­{2-[(di­methyl­amino)­meth­yl]benzene­seleno­lato-κ2 N,Se}(tri­phenyl­phosphane-κP)palladium(II)
Source: Acta Crystallogr Sect E Struct Rep Online. 2014 May 17;70(Pt 6):m215. doi: 10.1107/S1600536814010678 (PMC4051070; doi:10.1107/S1600536814010678)
Supplement: Supplementary file 1 [file e-70-0m215-sup1.cif]

##############################################################################
#                                                                            #
# This CIF contains the data in a paper accepted for publication in          #
# Acta Crystallographica Section E. It conforms to the requirements of       #
# Notes for Authors for Acta Crystallographica Section E, and has been       #
# peer reviewed under the auspices of the IUCr Commission on Journals.       #
#                                                                            #
# Full details of the Crystallographic Information File format               #
# are given in the paper "The Crystallographic Information File (CIF):       #
# a New Standard Archive File for Crystallography" by S. R. Hall, F. H.      #
# Allen and I. D. Brown [Acta Cryst. (1991), A47, 655-685].                  #
#                                                                            #
# The current version of the core CIF dictionary is obtainable from          #
# ftp://ftp.iucr.org/pub/cif_core.dic.                                       #
#                                                                            #
# Software is freely available for graphical display of the structure(s)     #
# in this CIF. For information consult the CIF software page                 #
# http://www.iucr.org/resources/cif/software.                                #
#                                                                            #
# This file may be used for bona fide research purposes within the           #
# scientific community so long as proper attribution is given to the journal # 
# article from which it was obtained.                                        #
#                                                                            #
##############################################################################
data_I
_audit_creation_method     SHELXL-97
_database_code_depnum_ccdc_archive     'CCDC 1002116'
_chemical_name_systematic
;
Chlorido{2-[(dimethylamino)methyl]benzeneselenolato-\
\k^2^<i>N</i>,<i>Se</i>}(triphenylphosphane-\k<i>P</i>)palladium(II)
;
_chemical_name_common     ?
_chemical_formula_moiety     'C27 H27 Cl N P Pd Se'
_chemical_formula_sum     'C27 H27 Cl N P Pd Se'
_chemical_formula_iupac     '[Pd Cl (C9 H12 N Se) (C18 H15 P)]'
_chemical_formula_weight     617.28
_chemical_melting_point     ?
_symmetry_cell_setting     triclinic
_symmetry_space_group_name_H-M     'P -1'
_symmetry_space_group_name_Hall     '-P 1'
loop_
    _symmetry_equiv_pos_as_xyz
    'x, y, z'
    '-x, -y, -z'
_cell_length_a     13.3528(3)
_cell_length_b     15.0683(4)
_cell_length_c     15.0721(3)
_cell_angle_alpha     78.8570(10)
_cell_angle_beta     66.3850(10)
_cell_angle_gamma     63.8200(10)
_cell_volume     2493.06(10)
_cell_formula_units_Z     4
_cell_measurement_reflns_used     7312
_cell_measurement_theta_min     1.47
_cell_measurement_theta_max     26.00
_cell_measurement_temperature     120(2)
_exptl_crystal_description     block
_exptl_crystal_colour     red
_exptl_crystal_size_max     0.1
_exptl_crystal_size_mid     0.1
_exptl_crystal_size_min     0.08
_exptl_crystal_density_diffrn     1.645
_exptl_crystal_density_meas     ?
_exptl_crystal_density_method     'not measured'
_exptl_crystal_F_000     1232
_exptl_absorpt_coefficient_mu     2.391
_exptl_absorpt_correction_type     multi-scan
_exptl_absorpt_process_details     '(SADABS in SHELXTL; Sheldrick, 2008)'
_exptl_absorpt_correction_T_min     0.7959
_exptl_absorpt_correction_T_max     0.8317
_exptl_special_details     ?
_diffrn_ambient_temperature     120(2)
_diffrn_radiation_type     MoK\a
_diffrn_radiation_wavelength     0.71073
_diffrn_radiation_source     'fine-focus sealed tube'
_diffrn_radiation_monochromator     graphite
_diffrn_measurement_device_type     'Bruker--Nonius KappaCCD'
_diffrn_measurement_method     '\f scans, and \w scans with \k offsets'
_diffrn_detector_area_resol_mean     ?
_diffrn_reflns_number     36674
_diffrn_reflns_av_R_equivalents     0.0441
_diffrn_reflns_av_sigmaI/netI     0.0535
_diffrn_reflns_theta_min     1.47
_diffrn_reflns_theta_max     26.00
_diffrn_reflns_theta_full     26.00
_diffrn_measured_fraction_theta_max     0.993
_diffrn_measured_fraction_theta_full     0.993
_diffrn_reflns_limit_h_min     -16
_diffrn_reflns_limit_h_max     15
_diffrn_reflns_limit_k_min     -18
_diffrn_reflns_limit_k_max     18
_diffrn_reflns_limit_l_min     -18
_diffrn_reflns_limit_l_max     18
_diffrn_standards_number     ?
_diffrn_standards_interval_count     ?
_diffrn_standards_interval_time     ?
_diffrn_standards_decay_%     ?
_refine_special_details
;
Refinement of <i>F</i>^2^ against ALL reflections. The weighted <i>R</i>-factor
<i>wR</i> and goodness of fit <i>S</i> are based on <i>F</i>^2^, conventional
<i>R</i>-factors <i>R</i> are based on <i>F</i>, with <i>F</i> set to zero for
negative <i>F</i>^2^. The threshold expression of <i>F</i>^2^ >
\s(<i>F</i>^2^) is used only for calculating <i>R</i>-factors(gt) <i>etc</i>.
and is not relevant to the choice of reflections for refinement.
<i>R</i>-factors based on <i>F</i>^2^ are statistically about twice as large
as those based on <i>F</i>, and <i>R</i>- factors based on ALL data will be
even larger.
;
_reflns_number_total     9759
_reflns_number_gt     7312
_reflns_threshold_expression     I>2sigma(I)
_refine_ls_structure_factor_coef     Fsqd
_refine_ls_matrix_type     full
_refine_ls_R_factor_all     0.0568
_refine_ls_R_factor_gt     0.0313
_refine_ls_wR_factor_gt     0.0531
_refine_ls_wR_factor_ref     0.0584
_refine_ls_goodness_of_fit_ref     0.987
_refine_ls_restrained_S_all     0.987
_refine_ls_number_reflns     9759
_refine_ls_number_parameters     581
_refine_ls_number_restraints     0
_refine_ls_hydrogen_treatment     constr
_refine_ls_weighting_scheme     calc
_refine_ls_weighting_details
         'calc w=1/[\s^2^(Fo^2^)+(0.0251P)^2^+0.0000P] where P=(Fo^2^+2Fc^2^)/3'
_atom_sites_solution_hydrogens     geom
_atom_sites_solution_primary     direct
_atom_sites_solution_secondary     difmap
_refine_ls_shift/su_max     0.001
_refine_ls_shift/su_mean     0.000
_refine_diff_density_max     0.653
_refine_diff_density_min     -0.403
_refine_ls_extinction_method     none
_refine_ls_extinction_coef     ?
loop_
    _atom_type_symbol
    _atom_type_description
    _atom_type_scat_dispersion_real
    _atom_type_scat_dispersion_imag
    _atom_type_scat_source
    'C' 'C' 0.0033 0.0016
                         'International Tables Vol C Tables 4.2.6.8 and 6.1.1.4'
    'H' 'H' 0.0000 0.0000
                         'International Tables Vol C Tables 4.2.6.8 and 6.1.1.4'
    'N' 'N' 0.0061 0.0033
                         'International Tables Vol C Tables 4.2.6.8 and 6.1.1.4'
    'P' 'P' 0.1023 0.0942
                         'International Tables Vol C Tables 4.2.6.8 and 6.1.1.4'
    'Cl' 'Cl' 0.1484 0.1585
                         'International Tables Vol C Tables 4.2.6.8 and 6.1.1.4'
    'Se' 'Se' -0.0929 2.2259
                         'International Tables Vol C Tables 4.2.6.8 and 6.1.1.4'
    'Pd' 'Pd' -0.9988 1.0072
                         'International Tables Vol C Tables 4.2.6.8 and 6.1.1.4'
_computing_data_collection     'COLLECT (Bruker, 2008)'
_computing_cell_refinement     'DENZO-SMN (Otwinowski & Minor, 1997)'
_computing_data_reduction     'DENZO-SMN (Otwinowski & Minor, 1997)'
_computing_structure_solution     'SHELXS97 (Sheldrick, 2008)'
_computing_structure_refinement     'SHELXL97 (Sheldrick, 2008)'
_computing_molecular_graphics     'DIAMOND (Brandenburg, 2006)'
_computing_publication_material     'WinGX (Farrugia, 1999)'
loop_
    _atom_site_type_symbol
    _atom_site_label
    _atom_site_fract_x
    _atom_site_fract_y
    _atom_site_fract_z
    _atom_site_U_iso_or_equiv
    _atom_site_adp_type
    _atom_site_calc_flag
    _atom_site_refinement_flags
    _atom_site_occupancy
    _atom_site_symmetry_multiplicity
    _atom_site_disorder_assembly
    _atom_site_disorder_group
    C C11 0.1449(3) 0.2371(2) 0.5732(2) 0.0164(7) Uani d . 1 1 . .
    C C12 0.2527(3) 0.2295(2) 0.4999(2) 0.0164(7) Uani d . 1 1 . .
    C C13 0.3578(3) 0.1528(2) 0.5048(2) 0.0220(8) Uani d . 1 1 . .
    H H13 0.4318 0.1468 0.4548 0.026 Uiso calc R 1 1 . .
    C C14 0.3564(3) 0.0852(3) 0.5809(3) 0.0280(9) Uani d . 1 1 . .
    H H14 0.4292 0.0346 0.5846 0.034 Uiso calc R 1 1 . .
    C C15 0.2487(3) 0.0916(3) 0.6518(2) 0.0270(8) Uani d . 1 1 . .
    H H15 0.2471 0.0441 0.7034 0.032 Uiso calc R 1 1 . .
    C C16 0.1434(3) 0.1667(3) 0.6478(2) 0.0235(8) Uani d . 1 1 . .
    H H16 0.0694 0.1703 0.6963 0.028 Uiso calc R 1 1 . .
    C C17 0.2546(3) 0.3041(2) 0.4188(2) 0.0179(7) Uani d . 1 1 . .
    H H17A 0.3387 0.2939 0.3802 0.022 Uiso calc R 1 1 . .
    H H17B 0.2127 0.3710 0.4464 0.022 Uiso calc R 1 1 . .
    C C18 0.2621(3) 0.2010(2) 0.3097(2) 0.0229(8) Uani d . 1 1 . .
    H H18A 0.2318 0.1997 0.2608 0.034 Uiso calc R 1 1 . .
    H H18B 0.2498 0.1514 0.3605 0.034 Uiso calc R 1 1 . .
    H H18C 0.3477 0.1863 0.2792 0.034 Uiso calc R 1 1 . .
    C C19 0.2155(3) 0.3743(3) 0.2741(2) 0.0270(9) Uani d . 1 1 . .
    H H19A 0.3012 0.3583 0.2413 0.040 Uiso calc R 1 1 . .
    H H19B 0.1753 0.4402 0.3019 0.040 Uiso calc R 1 1 . .
    H H19C 0.1820 0.3735 0.2273 0.040 Uiso calc R 1 1 . .
    C C21 0.9319(3) 0.2784(2) -0.0904(2) 0.0158(7) Uani d . 1 1 . .
    C C22 0.9714(3) 0.2729(2) -0.0157(2) 0.0166(7) Uani d . 1 1 . .
    C C23 1.0138(3) 0.3420(3) -0.0142(2) 0.0216(8) Uani d . 1 1 . .
    H H23 1.0387 0.3398 0.0374 0.026 Uiso calc R 1 1 . .
    C C24 1.0201(3) 0.4135(3) -0.0864(2) 0.0225(8) Uani d . 1 1 . .
    H H24 1.0509 0.4591 -0.0853 0.027 Uiso calc R 1 1 . .
    C C25 0.9815(3) 0.4183(3) -0.1603(2) 0.0235(8) Uani d . 1 1 . .
    H H25 0.9867 0.4669 -0.2105 0.028 Uiso calc R 1 1 . .
    C C26 0.9355(3) 0.3528(2) -0.1612(2) 0.0203(8) Uani d . 1 1 . .
    H H26 0.9058 0.3585 -0.2107 0.024 Uiso calc R 1 1 . .
    C C27 0.9727(3) 0.1921(3) 0.0590(2) 0.0204(8) Uani d . 1 1 . .
    H H27A 1.0165 0.1934 0.0981 0.024 Uiso calc R 1 1 . .
    H H27B 1.0176 0.1280 0.0258 0.024 Uiso calc R 1 1 . .
    C C28 0.8720(3) 0.1153(3) 0.1977(2) 0.0330(10) Uani d . 1 1 . .
    H H28A 0.9178 0.1220 0.2313 0.050 Uiso calc R 1 1 . .
    H H28B 0.9170 0.0521 0.1643 0.050 Uiso calc R 1 1 . .
    H H28C 0.7950 0.1173 0.2450 0.050 Uiso calc R 1 1 . .
    C C29 0.7846(3) 0.2930(3) 0.1772(2) 0.0301(9) Uani d . 1 1 . .
    H H29A 0.7102 0.2933 0.2278 0.045 Uiso calc R 1 1 . .
    H H29B 0.7661 0.3475 0.1309 0.045 Uiso calc R 1 1 . .
    H H29C 0.8334 0.3011 0.2067 0.045 Uiso calc R 1 1 . .
    C C111 -0.2885(3) 0.4327(2) 0.5935(2) 0.0146(7) Uani d . 1 1 . .
    C C112 -0.3750(3) 0.5292(2) 0.6058(2) 0.0192(8) Uani d . 1 1 . .
    H H112 -0.3854 0.5696 0.5507 0.023 Uiso calc R 1 1 . .
    C C113 -0.4464(3) 0.5669(3) 0.6979(2) 0.0233(8) Uani d . 1 1 . .
    H H113 -0.5050 0.6330 0.7053 0.028 Uiso calc R 1 1 . .
    C C114 -0.4328(3) 0.5097(3) 0.7779(2) 0.0238(8) Uani d . 1 1 . .
    H H114 -0.4816 0.5361 0.8408 0.029 Uiso calc R 1 1 . .
    C C115 -0.3473(3) 0.4126(3) 0.7673(2) 0.0219(8) Uani d . 1 1 . .
    H H115 -0.3381 0.3726 0.8230 0.026 Uiso calc R 1 1 . .
    C C116 -0.2757(3) 0.3745(2) 0.6758(2) 0.0191(7) Uani d . 1 1 . .
    H H116 -0.2174 0.3082 0.6688 0.023 Uiso calc R 1 1 . .
    C C121 -0.2355(3) 0.2802(2) 0.4760(2) 0.0147(7) Uani d . 1 1 . .
    C C122 -0.1492(3) 0.1870(2) 0.4420(2) 0.0174(7) Uani d . 1 1 . .
    H H122 -0.0671 0.1758 0.4160 0.021 Uiso calc R 1 1 . .
    C C123 -0.1819(3) 0.1108(2) 0.4459(2) 0.0222(8) Uani d . 1 1 . .
    H H123 -0.1225 0.0472 0.4231 0.027 Uiso calc R 1 1 . .
    C C124 -0.3016(3) 0.1273(3) 0.4829(2) 0.0260(8) Uani d . 1 1 . .
    H H124 -0.3243 0.0753 0.4846 0.031 Uiso calc R 1 1 . .
    C C125 -0.3882(3) 0.2190(3) 0.5175(2) 0.0260(8) Uani d . 1 1 . .
    H H125 -0.4702 0.2301 0.5431 0.031 Uiso calc R 1 1 . .
    C C126 -0.3553(3) 0.2948(3) 0.5148(2) 0.0200(8) Uani d . 1 1 . .
    H H126 -0.4150 0.3576 0.5396 0.024 Uiso calc R 1 1 . .
    C C131 -0.2533(3) 0.4777(2) 0.3930(2) 0.0143(7) Uani d . 1 1 . .
    C C132 -0.2229(3) 0.5584(2) 0.3751(2) 0.0178(7) Uani d . 1 1 . .
    H H132 -0.1716 0.5601 0.4032 0.021 Uiso calc R 1 1 . .
    C C133 -0.2671(3) 0.6358(3) 0.3165(2) 0.0222(8) Uani d . 1 1 . .
    H H133 -0.2480 0.6917 0.3057 0.027 Uiso calc R 1 1 . .
    C C134 -0.3391(3) 0.6323(3) 0.2736(2) 0.0228(8) Uani d . 1 1 . .
    H H134 -0.3688 0.6853 0.2326 0.027 Uiso calc R 1 1 . .
    C C135 -0.3678(3) 0.5526(3) 0.2899(2) 0.0241(8) Uani d . 1 1 . .
    H H135 -0.4171 0.5504 0.2598 0.029 Uiso calc R 1 1 . .
    C C136 -0.3258(3) 0.4747(2) 0.3500(2) 0.0186(7) Uani d . 1 1 . .
    H H136 -0.3467 0.4198 0.3614 0.022 Uiso calc R 1 1 . .
    C C211 0.7140(3) 0.0859(2) -0.1210(2) 0.0146(7) Uani d . 1 1 . .
    C C212 0.7818(3) -0.0143(2) -0.1386(2) 0.0195(8) Uani d . 1 1 . .
    H H212 0.7871 -0.0598 -0.0857 0.023 Uiso calc R 1 1 . .
    C C213 0.8420(3) -0.0487(3) -0.2323(2) 0.0213(8) Uani d . 1 1 . .
    H H213 0.8891 -0.1174 -0.2435 0.026 Uiso calc R 1 1 . .
    C C214 0.8334(3) 0.0167(3) -0.3097(2) 0.0203(8) Uani d . 1 1 . .
    H H214 0.8748 -0.0067 -0.3741 0.024 Uiso calc R 1 1 . .
    C C215 0.7646(3) 0.1163(3) -0.2930(2) 0.0229(8) Uani d . 1 1 . .
    H H215 0.7576 0.1612 -0.3461 0.028 Uiso calc R 1 1 . .
    C C216 0.7056(3) 0.1514(2) -0.1993(2) 0.0198(8) Uani d . 1 1 . .
    H H216 0.6593 0.2202 -0.1886 0.024 Uiso calc R 1 1 . .
    C C221 0.5052(3) 0.2371(2) 0.0011(2) 0.0165(7) Uani d . 1 1 . .
    C C222 0.4255(3) 0.2250(3) -0.0284(2) 0.0236(8) Uani d . 1 1 . .
    H H222 0.4429 0.1620 -0.0481 0.028 Uiso calc R 1 1 . .
    C C223 0.3209(3) 0.3047(3) -0.0290(2) 0.0295(9) Uani d . 1 1 . .
    H H223 0.2650 0.2956 -0.0464 0.035 Uiso calc R 1 1 . .
    C C224 0.2978(3) 0.3969(3) -0.0045(2) 0.0337(10) Uani d . 1 1 . .
    H H224 0.2267 0.4516 -0.0062 0.040 Uiso calc R 1 1 . .
    C C225 0.3771(3) 0.4106(3) 0.0227(2) 0.0313(9) Uani d . 1 1 . .
    H H225 0.3611 0.4745 0.0392 0.038 Uiso calc R 1 1 . .
    C C226 0.4803(3) 0.3304(2) 0.0255(2) 0.0227(8) Uani d . 1 1 . .
    H H226 0.5348 0.3396 0.0445 0.027 Uiso calc R 1 1 . .
    C C231 0.6093(3) 0.0362(2) 0.0808(2) 0.0156(7) Uani d . 1 1 . .
    C C232 0.7025(3) -0.0437(2) 0.1021(2) 0.0212(8) Uani d . 1 1 . .
    H H232 0.7822 -0.0488 0.0694 0.025 Uiso calc R 1 1 . .
    C C233 0.6809(3) -0.1148(3) 0.1694(2) 0.0249(8) Uani d . 1 1 . .
    H H233 0.7454 -0.1700 0.1814 0.030 Uiso calc R 1 1 . .
    C C234 0.5645(3) -0.1058(3) 0.2197(2) 0.0258(8) Uani d . 1 1 . .
    H H234 0.5488 -0.1535 0.2682 0.031 Uiso calc R 1 1 . .
    C C235 0.4721(3) -0.0279(3) 0.1993(2) 0.0246(8) Uani d . 1 1 . .
    H H235 0.3924 -0.0222 0.2337 0.029 Uiso calc R 1 1 . .
    C C236 0.4932(3) 0.0425(2) 0.1294(2) 0.0195(7) Uani d . 1 1 . .
    H H236 0.4287 0.0950 0.1145 0.023 Uiso calc R 1 1 . .
    N N1 0.1976(2) 0.30004(19) 0.35255(17) 0.0147(6) Uani d . 1 1 . .
    N N2 0.8515(2) 0.1977(2) 0.12601(18) 0.0190(6) Uani d . 1 1 . .
    P P1 -0.19223(7) 0.38005(6) 0.47282(6) 0.01370(18) Uani d . 1 1 . .
    P P2 0.64356(7) 0.13454(6) 0.00150(6) 0.01466(18) Uani d . 1 1 . .
    Cl Cl1 0.00473(7) 0.31983(6) 0.26248(5) 0.01847(18) Uani d . 1 1 . .
    Cl Cl2 0.59361(7) 0.18539(6) 0.21434(5) 0.02087(19) Uani d . 1 1 . .
    Se Se1 -0.00116(3) 0.34635(3) 0.57421(2) 0.02091(9) Uani d . 1 1 . .
    Se Se2 0.87847(3) 0.18355(3) -0.10148(2) 0.02016(8) Uani d . 1 1 . .
    Pd Pd1 0.00710(2) 0.335783(18) 0.415702(17) 0.01296(6) Uani d . 1 1 . .
    Pd Pd2 0.74755(2) 0.175273(18) 0.060536(17) 0.01408(6) Uani d . 1 1 . .
loop_
    _atom_site_aniso_label
    _atom_site_aniso_U_11
    _atom_site_aniso_U_22
    _atom_site_aniso_U_33
    _atom_site_aniso_U_12
    _atom_site_aniso_U_13
    _atom_site_aniso_U_23
    C11 0.0159(17) 0.0198(19) 0.0172(17) -0.0060(15) -0.0080(15) -0.0068(15)
    C12 0.0178(17) 0.0214(19) 0.0167(17) -0.0086(15) -0.0094(15) -0.0062(15)
    C13 0.0183(18) 0.025(2) 0.0248(19) -0.0054(16) -0.0098(16) -0.0074(16)
    C14 0.028(2) 0.024(2) 0.032(2) -0.0002(17) -0.0180(18) -0.0084(17)
    C15 0.041(2) 0.024(2) 0.0214(19) -0.0131(18) -0.0179(18) 0.0029(16)
    C16 0.0261(19) 0.031(2) 0.0172(18) -0.0149(17) -0.0081(16) 0.0001(16)
    C17 0.0152(17) 0.024(2) 0.0187(18) -0.0103(15) -0.0035(15) -0.0076(15)
    C18 0.0153(17) 0.029(2) 0.0243(19) -0.0041(16) -0.0086(15) -0.0100(16)
    C19 0.029(2) 0.039(2) 0.0212(19) -0.0238(18) -0.0107(17) 0.0099(17)
    C21 0.0094(15) 0.0208(19) 0.0161(17) -0.0059(14) -0.0022(14) -0.0038(14)
    C22 0.0100(16) 0.0215(19) 0.0143(17) -0.0027(14) -0.0033(14) -0.0033(14)
    C23 0.0132(17) 0.037(2) 0.0186(18) -0.0087(16) -0.0074(15) -0.0080(16)
    C24 0.0144(17) 0.027(2) 0.027(2) -0.0096(16) -0.0025(16) -0.0098(17)
    C25 0.0199(18) 0.025(2) 0.0208(19) -0.0079(16) -0.0051(16) 0.0003(16)
    C26 0.0179(17) 0.029(2) 0.0146(18) -0.0093(16) -0.0062(15) -0.0006(15)
    C27 0.0108(16) 0.032(2) 0.0183(18) -0.0068(15) -0.0058(14) -0.0038(16)
    C28 0.0223(19) 0.060(3) 0.024(2) -0.0245(19) -0.0142(17) 0.0173(19)
    C29 0.0189(18) 0.048(3) 0.029(2) -0.0178(18) -0.0016(17) -0.0186(19)
    C111 0.0108(16) 0.0181(18) 0.0164(17) -0.0092(14) -0.0012(14) -0.0036(14)
    C112 0.0151(17) 0.022(2) 0.0256(19) -0.0114(15) -0.0066(15) -0.0017(16)
    C113 0.0178(18) 0.0162(19) 0.034(2) -0.0076(15) -0.0020(16) -0.0110(16)
    C114 0.0224(19) 0.030(2) 0.0216(19) -0.0173(17) 0.0020(16) -0.0126(17)
    C115 0.0247(19) 0.033(2) 0.0164(18) -0.0208(17) -0.0053(16) 0.0008(16)
    C116 0.0172(17) 0.0212(19) 0.0223(19) -0.0103(15) -0.0070(15) -0.0018(15)
    C121 0.0197(17) 0.0166(18) 0.0119(16) -0.0098(15) -0.0096(14) 0.0059(14)
    C122 0.0180(17) 0.0203(19) 0.0133(17) -0.0078(15) -0.0051(14) 0.0002(14)
    C123 0.032(2) 0.0174(19) 0.0165(18) -0.0094(16) -0.0065(16) -0.0049(15)
    C124 0.040(2) 0.027(2) 0.024(2) -0.0241(19) -0.0130(18) 0.0017(17)
    C125 0.0245(19) 0.034(2) 0.027(2) -0.0195(18) -0.0089(17) 0.0005(17)
    C126 0.0179(18) 0.022(2) 0.0199(18) -0.0068(15) -0.0077(15) -0.0010(15)
    C131 0.0114(16) 0.0131(18) 0.0130(17) -0.0006(14) -0.0032(14) -0.0021(14)
    C132 0.0174(17) 0.022(2) 0.0151(17) -0.0086(15) -0.0070(15) 0.0010(15)
    C133 0.0261(19) 0.022(2) 0.0163(18) -0.0127(16) -0.0025(16) 0.0008(15)
    C134 0.0246(19) 0.023(2) 0.0169(18) -0.0066(16) -0.0093(16) 0.0031(15)
    C135 0.0249(19) 0.030(2) 0.0226(19) -0.0097(17) -0.0154(16) 0.0010(16)
    C136 0.0152(17) 0.0168(19) 0.0234(19) -0.0069(14) -0.0051(15) -0.0025(15)
    C211 0.0117(16) 0.0195(19) 0.0138(17) -0.0085(14) -0.0026(14) -0.0016(14)
    C212 0.0176(17) 0.022(2) 0.0196(18) -0.0043(15) -0.0106(15) -0.0026(15)
    C213 0.0172(17) 0.021(2) 0.027(2) -0.0041(15) -0.0100(16) -0.0070(16)
    C214 0.0158(17) 0.031(2) 0.0145(18) -0.0111(16) -0.0020(15) -0.0059(16)
    C215 0.0257(19) 0.028(2) 0.0177(18) -0.0148(17) -0.0067(16) 0.0006(16)
    C216 0.0216(18) 0.0163(19) 0.0206(19) -0.0078(15) -0.0054(15) -0.0026(15)
    C221 0.0169(17) 0.0217(19) 0.0079(16) -0.0065(15) -0.0038(14) 0.0014(14)
    C222 0.0185(18) 0.032(2) 0.0182(18) -0.0051(16) -0.0064(15) -0.0085(16)
    C223 0.0161(18) 0.048(3) 0.021(2) -0.0057(18) -0.0103(16) -0.0032(18)
    C224 0.025(2) 0.038(3) 0.019(2) 0.0052(18) -0.0094(17) -0.0032(18)
    C225 0.037(2) 0.025(2) 0.020(2) -0.0004(18) -0.0109(18) -0.0052(17)
    C226 0.0244(19) 0.025(2) 0.0177(18) -0.0084(16) -0.0084(16) -0.0006(16)
    C231 0.0204(18) 0.0168(18) 0.0111(16) -0.0090(15) -0.0046(14) -0.0023(14)
    C232 0.0197(18) 0.028(2) 0.0166(18) -0.0102(16) -0.0061(15) -0.0002(16)
    C233 0.031(2) 0.023(2) 0.0191(19) -0.0068(17) -0.0103(17) -0.0027(16)
    C234 0.039(2) 0.021(2) 0.0196(19) -0.0161(18) -0.0081(17) 0.0008(16)
    C235 0.026(2) 0.032(2) 0.0208(19) -0.0188(18) -0.0019(16) -0.0065(17)
    C236 0.0209(18) 0.0200(19) 0.0200(18) -0.0085(15) -0.0072(15) -0.0052(15)
    N1 0.0144(14) 0.0196(15) 0.0125(14) -0.0097(12) -0.0042(11) 0.0005(12)
    N2 0.0173(14) 0.0288(17) 0.0142(14) -0.0112(13) -0.0069(12) 0.0001(13)
    P1 0.0127(4) 0.0143(5) 0.0145(4) -0.0053(4) -0.0048(4) -0.0016(4)
    P2 0.0136(4) 0.0166(5) 0.0137(4) -0.0053(4) -0.0051(4) -0.0016(4)
    Cl1 0.0187(4) 0.0233(5) 0.0154(4) -0.0082(4) -0.0076(3) -0.0022(3)
    Cl2 0.0169(4) 0.0301(5) 0.0160(4) -0.0119(4) -0.0004(3) -0.0076(4)
    Se1 0.01454(17) 0.0306(2) 0.01433(18) -0.00349(15) -0.00578(14) -0.00631(15)
    Se2 0.02192(18) 0.0287(2) 0.01329(17) -0.01509(16) -0.00248(15) -0.00404(15)
    Pd1 0.01155(12) 0.01608(14) 0.01212(13) -0.00552(10) -0.00456(10)
                                                                    -0.00157(10)
    Pd2 0.01134(12) 0.01862(15) 0.01210(13) -0.00543(11) -0.00354(10)
                                                                    -0.00296(10)
_geom_special_details
;
All e.s.d.'s (except the e.s.d. in the dihedral angle between two l.s. planes)
are estimated using the full covariance matrix. The cell e.s.d.'s are taken
into account individually in the estimation of e.s.d.'s in distances, angles
and torsion angles; correlations between e.s.d.'s in cell parameters are only
used when they are defined by crystal symmetry. An approximate (isotropic)
treatment of cell e.s.d.'s is used for estimating e.s.d.'s involving l.s.
planes.
;
loop_
    _geom_bond_atom_site_label_1
    _geom_bond_atom_site_label_2
    _geom_bond_site_symmetry_2
    _geom_bond_distance
    _geom_bond_publ_flag
    C11 C16 . 1.390(4) ?
    C11 C12 . 1.391(4) ?
    C11 Se1 . 1.915(3) ?
    C12 C13 . 1.388(4) ?
    C12 C17 . 1.493(4) ?
    C13 C14 . 1.380(5) ?
    C13 H13 . 0.9500 ?
    C14 C15 . 1.381(5) ?
    C14 H14 . 0.9500 ?
    C15 C16 . 1.377(5) ?
    C15 H15 . 0.9500 ?
    C16 H16 . 0.9500 ?
    C17 N1 . 1.501(4) ?
    C17 H17A . 0.9900 ?
    C17 H17B . 0.9900 ?
    C18 N1 . 1.476(4) ?
    C18 H18A . 0.9800 ?
    C18 H18B . 0.9800 ?
    C18 H18C . 0.9800 ?
    C19 N1 . 1.485(4) ?
    C19 H19A . 0.9800 ?
    C19 H19B . 0.9800 ?
    C19 H19C . 0.9800 ?
    C21 C26 . 1.395(4) ?
    C21 C22 . 1.398(4) ?
    C21 Se2 . 1.914(3) ?
    C22 C23 . 1.394(4) ?
    C22 C27 . 1.489(4) ?
    C23 C24 . 1.380(5) ?
    C23 H23 . 0.9500 ?
    C24 C25 . 1.381(4) ?
    C24 H24 . 0.9500 ?
    C25 C26 . 1.378(4) ?
    C25 H25 . 0.9500 ?
    C26 H26 . 0.9500 ?
    C27 N2 . 1.500(4) ?
    C27 H27A . 0.9900 ?
    C27 H27B . 0.9900 ?
    C28 N2 . 1.485(4) ?
    C28 H28A . 0.9800 ?
    C28 H28B . 0.9800 ?
    C28 H28C . 0.9800 ?
    C29 N2 . 1.482(4) ?
    C29 H29A . 0.9800 ?
    C29 H29B . 0.9800 ?
    C29 H29C . 0.9800 ?
    C111 C112 . 1.390(4) ?
    C111 C116 . 1.398(4) ?
    C111 P1 . 1.837(3) ?
    C112 C113 . 1.387(4) ?
    C112 H112 . 0.9500 ?
    C113 C114 . 1.367(5) ?
    C113 H113 . 0.9500 ?
    C114 C115 . 1.392(5) ?
    C114 H114 . 0.9500 ?
    C115 C116 . 1.383(4) ?
    C115 H115 . 0.9500 ?
    C116 H116 . 0.9500 ?
    C121 C126 . 1.392(4) ?
    C121 C122 . 1.392(4) ?
    C121 P1 . 1.822(3) ?
    C122 C123 . 1.383(4) ?
    C122 H122 . 0.9500 ?
    C123 C124 . 1.384(5) ?
    C123 H123 . 0.9500 ?
    C124 C125 . 1.380(5) ?
    C124 H124 . 0.9500 ?
    C125 C126 . 1.382(4) ?
    C125 H125 . 0.9500 ?
    C126 H126 . 0.9500 ?
    C131 C136 . 1.384(4) ?
    C131 C132 . 1.391(4) ?
    C131 P1 . 1.822(3) ?
    C132 C133 . 1.379(4) ?
    C132 H132 . 0.9500 ?
    C133 C134 . 1.380(4) ?
    C133 H133 . 0.9500 ?
    C134 C135 . 1.366(5) ?
    C134 H134 . 0.9500 ?
    C135 C136 . 1.388(4) ?
    C135 H135 . 0.9500 ?
    C136 H136 . 0.9500 ?
    C211 C212 . 1.387(4) ?
    C211 C216 . 1.392(4) ?
    C211 P2 . 1.831(3) ?
    C212 C213 . 1.385(4) ?
    C212 H212 . 0.9500 ?
    C213 C214 . 1.381(4) ?
    C213 H213 . 0.9500 ?
    C214 C215 . 1.379(5) ?
    C214 H214 . 0.9500 ?
    C215 C216 . 1.387(4) ?
    C215 H215 . 0.9500 ?
    C216 H216 . 0.9500 ?
    C221 C226 . 1.383(4) ?
    C221 C222 . 1.396(4) ?
    C221 P2 . 1.813(3) ?
    C222 C223 . 1.385(4) ?
    C222 H222 . 0.9500 ?
    C223 C224 . 1.376(5) ?
    C223 H223 . 0.9500 ?
    C224 C225 . 1.380(5) ?
    C224 H224 . 0.9500 ?
    C225 C226 . 1.385(5) ?
    C225 H225 . 0.9500 ?
    C226 H226 . 0.9500 ?
    C231 C236 . 1.392(4) ?
    C231 C232 . 1.397(4) ?
    C231 P2 . 1.819(3) ?
    C232 C233 . 1.370(4) ?
    C232 H232 . 0.9500 ?
    C233 C234 . 1.385(5) ?
    C233 H233 . 0.9500 ?
    C234 C235 . 1.372(5) ?
    C234 H234 . 0.9500 ?
    C235 C236 . 1.381(4) ?
    C235 H235 . 0.9500 ?
    C236 H236 . 0.9500 ?
    N1 Pd1 . 2.172(2) yes
    N2 Pd2 . 2.158(2) yes
    P1 Pd1 . 2.2562(8) yes
    P2 Pd2 . 2.2471(8) yes
    Cl1 Pd1 . 2.3816(8) yes
    Cl2 Pd2 . 2.3801(8) yes
    Se1 Pd1 . 2.3801(4) yes
    Se2 Pd2 . 2.3852(4) yes
loop_
    _geom_angle_atom_site_label_1
    _geom_angle_atom_site_label_2
    _geom_angle_atom_site_label_3
    _geom_angle_site_symmetry_1
    _geom_angle_site_symmetry_3
    _geom_angle
    _geom_angle_publ_flag
    C16 C11 C12 . . 119.9(3) ?
    C16 C11 Se1 . . 119.7(2) ?
    C12 C11 Se1 . . 120.4(2) ?
    C13 C12 C11 . . 118.9(3) ?
    C13 C12 C17 . . 121.0(3) ?
    C11 C12 C17 . . 120.1(3) ?
    C14 C13 C12 . . 121.0(3) ?
    C14 C13 H13 . . 119.5 ?
    C12 C13 H13 . . 119.5 ?
    C13 C14 C15 . . 119.6(3) ?
    C13 C14 H14 . . 120.2 ?
    C15 C14 H14 . . 120.2 ?
    C16 C15 C14 . . 120.2(3) ?
    C16 C15 H15 . . 119.9 ?
    C14 C15 H15 . . 119.9 ?
    C15 C16 C11 . . 120.3(3) ?
    C15 C16 H16 . . 119.8 ?
    C11 C16 H16 . . 119.8 ?
    C12 C17 N1 . . 114.1(2) ?
    C12 C17 H17A . . 108.7 ?
    N1 C17 H17A . . 108.7 ?
    C12 C17 H17B . . 108.7 ?
    N1 C17 H17B . . 108.7 ?
    H17A C17 H17B . . 107.6 ?
    N1 C18 H18A . . 109.5 ?
    N1 C18 H18B . . 109.5 ?
    H18A C18 H18B . . 109.5 ?
    N1 C18 H18C . . 109.5 ?
    H18A C18 H18C . . 109.5 ?
    H18B C18 H18C . . 109.5 ?
    N1 C19 H19A . . 109.5 ?
    N1 C19 H19B . . 109.5 ?
    H19A C19 H19B . . 109.5 ?
    N1 C19 H19C . . 109.5 ?
    H19A C19 H19C . . 109.5 ?
    H19B C19 H19C . . 109.5 ?
    C26 C21 C22 . . 119.2(3) ?
    C26 C21 Se2 . . 118.7(2) ?
    C22 C21 Se2 . . 122.1(2) ?
    C23 C22 C21 . . 119.1(3) ?
    C23 C22 C27 . . 120.4(3) ?
    C21 C22 C27 . . 120.5(3) ?
    C24 C23 C22 . . 121.0(3) ?
    C24 C23 H23 . . 119.5 ?
    C22 C23 H23 . . 119.5 ?
    C23 C24 C25 . . 119.7(3) ?
    C23 C24 H24 . . 120.2 ?
    C25 C24 H24 . . 120.2 ?
    C26 C25 C24 . . 120.1(3) ?
    C26 C25 H25 . . 119.9 ?
    C24 C25 H25 . . 119.9 ?
    C25 C26 C21 . . 120.8(3) ?
    C25 C26 H26 . . 119.6 ?
    C21 C26 H26 . . 119.6 ?
    C22 C27 N2 . . 114.7(3) ?
    C22 C27 H27A . . 108.6 ?
    N2 C27 H27A . . 108.6 ?
    C22 C27 H27B . . 108.6 ?
    N2 C27 H27B . . 108.6 ?
    H27A C27 H27B . . 107.6 ?
    N2 C28 H28A . . 109.5 ?
    N2 C28 H28B . . 109.5 ?
    H28A C28 H28B . . 109.5 ?
    N2 C28 H28C . . 109.5 ?
    H28A C28 H28C . . 109.5 ?
    H28B C28 H28C . . 109.5 ?
    N2 C29 H29A . . 109.5 ?
    N2 C29 H29B . . 109.5 ?
    H29A C29 H29B . . 109.5 ?
    N2 C29 H29C . . 109.5 ?
    H29A C29 H29C . . 109.5 ?
    H29B C29 H29C . . 109.5 ?
    C112 C111 C116 . . 118.6(3) ?
    C112 C111 P1 . . 121.9(2) ?
    C116 C111 P1 . . 119.5(2) ?
    C113 C112 C111 . . 120.6(3) ?
    C113 C112 H112 . . 119.7 ?
    C111 C112 H112 . . 119.7 ?
    C114 C113 C112 . . 120.4(3) ?
    C114 C113 H113 . . 119.8 ?
    C112 C113 H113 . . 119.8 ?
    C113 C114 C115 . . 120.0(3) ?
    C113 C114 H114 . . 120.0 ?
    C115 C114 H114 . . 120.0 ?
    C116 C115 C114 . . 120.0(3) ?
    C116 C115 H115 . . 120.0 ?
    C114 C115 H115 . . 120.0 ?
    C115 C116 C111 . . 120.5(3) ?
    C115 C116 H116 . . 119.8 ?
    C111 C116 H116 . . 119.8 ?
    C126 C121 C122 . . 118.8(3) ?
    C126 C121 P1 . . 120.6(2) ?
    C122 C121 P1 . . 120.6(2) ?
    C123 C122 C121 . . 120.6(3) ?
    C123 C122 H122 . . 119.7 ?
    C121 C122 H122 . . 119.7 ?
    C122 C123 C124 . . 119.8(3) ?
    C122 C123 H123 . . 120.1 ?
    C124 C123 H123 . . 120.1 ?
    C125 C124 C123 . . 120.3(3) ?
    C125 C124 H124 . . 119.9 ?
    C123 C124 H124 . . 119.9 ?
    C124 C125 C126 . . 119.9(3) ?
    C124 C125 H125 . . 120.0 ?
    C126 C125 H125 . . 120.0 ?
    C125 C126 C121 . . 120.7(3) ?
    C125 C126 H126 . . 119.7 ?
    C121 C126 H126 . . 119.7 ?
    C136 C131 C132 . . 119.6(3) ?
    C136 C131 P1 . . 123.6(2) ?
    C132 C131 P1 . . 116.8(2) ?
    C133 C132 C131 . . 120.1(3) ?
    C133 C132 H132 . . 120.0 ?
    C131 C132 H132 . . 120.0 ?
    C132 C133 C134 . . 120.0(3) ?
    C132 C133 H133 . . 120.0 ?
    C134 C133 H133 . . 120.0 ?
    C135 C134 C133 . . 120.1(3) ?
    C135 C134 H134 . . 119.9 ?
    C133 C134 H134 . . 119.9 ?
    C134 C135 C136 . . 120.7(3) ?
    C134 C135 H135 . . 119.7 ?
    C136 C135 H135 . . 119.7 ?
    C131 C136 C135 . . 119.5(3) ?
    C131 C136 H136 . . 120.3 ?
    C135 C136 H136 . . 120.3 ?
    C212 C211 C216 . . 118.8(3) ?
    C212 C211 P2 . . 121.7(2) ?
    C216 C211 P2 . . 119.3(2) ?
    C213 C212 C211 . . 120.8(3) ?
    C213 C212 H212 . . 119.6 ?
    C211 C212 H212 . . 119.6 ?
    C214 C213 C212 . . 120.0(3) ?
    C214 C213 H213 . . 120.0 ?
    C212 C213 H213 . . 120.0 ?
    C215 C214 C213 . . 119.7(3) ?
    C215 C214 H214 . . 120.2 ?
    C213 C214 H214 . . 120.2 ?
    C214 C215 C216 . . 120.5(3) ?
    C214 C215 H215 . . 119.7 ?
    C216 C215 H215 . . 119.7 ?
    C215 C216 C211 . . 120.1(3) ?
    C215 C216 H216 . . 119.9 ?
    C211 C216 H216 . . 119.9 ?
    C226 C221 C222 . . 118.8(3) ?
    C226 C221 P2 . . 119.9(2) ?
    C222 C221 P2 . . 121.2(3) ?
    C223 C222 C221 . . 120.1(3) ?
    C223 C222 H222 . . 119.9 ?
    C221 C222 H222 . . 119.9 ?
    C224 C223 C222 . . 120.0(3) ?
    C224 C223 H223 . . 120.0 ?
    C222 C223 H223 . . 120.0 ?
    C223 C224 C225 . . 120.5(3) ?
    C223 C224 H224 . . 119.7 ?
    C225 C224 H224 . . 119.7 ?
    C224 C225 C226 . . 119.4(4) ?
    C224 C225 H225 . . 120.3 ?
    C226 C225 H225 . . 120.3 ?
    C221 C226 C225 . . 121.0(3) ?
    C221 C226 H226 . . 119.5 ?
    C225 C226 H226 . . 119.5 ?
    C236 C231 C232 . . 118.6(3) ?
    C236 C231 P2 . . 122.9(2) ?
    C232 C231 P2 . . 118.1(2) ?
    C233 C232 C231 . . 121.0(3) ?
    C233 C232 H232 . . 119.5 ?
    C231 C232 H232 . . 119.5 ?
    C232 C233 C234 . . 119.7(3) ?
    C232 C233 H233 . . 120.1 ?
    C234 C233 H233 . . 120.1 ?
    C235 C234 C233 . . 119.8(3) ?
    C235 C234 H234 . . 120.1 ?
    C233 C234 H234 . . 120.1 ?
    C234 C235 C236 . . 120.9(3) ?
    C234 C235 H235 . . 119.6 ?
    C236 C235 H235 . . 119.6 ?
    C235 C236 C231 . . 119.8(3) ?
    C235 C236 H236 . . 120.1 ?
    C231 C236 H236 . . 120.1 ?
    C18 N1 C19 . . 108.6(3) ?
    C18 N1 C17 . . 108.6(2) ?
    C19 N1 C17 . . 105.9(2) ?
    C18 N1 Pd1 . . 109.80(18) ?
    C19 N1 Pd1 . . 107.16(19) ?
    C17 N1 Pd1 . . 116.46(18) ?
    C29 N2 C28 . . 109.0(3) ?
    C29 N2 C27 . . 108.9(2) ?
    C28 N2 C27 . . 106.3(2) ?
    C29 N2 Pd2 . . 111.12(19) ?
    C28 N2 Pd2 . . 105.39(19) ?
    C27 N2 Pd2 . . 115.78(18) ?
    C121 P1 C131 . . 107.71(14) ?
    C121 P1 C111 . . 101.72(14) ?
    C131 P1 C111 . . 102.65(14) ?
    C121 P1 Pd1 . . 114.11(10) ?
    C131 P1 Pd1 . . 107.54(10) ?
    C111 P1 Pd1 . . 121.91(10) ?
    C221 P2 C231 . . 109.16(14) ?
    C221 P2 C211 . . 104.05(14) ?
    C231 P2 C211 . . 105.09(14) ?
    C221 P2 Pd2 . . 112.71(11) ?
    C231 P2 Pd2 . . 105.96(10) ?
    C211 P2 Pd2 . . 119.38(10) ?
    C11 Se1 Pd1 . . 100.25(9) ?
    C21 Se2 Pd2 . . 101.44(9) ?
    N1 Pd1 P1 . . 176.14(7) ?
    N1 Pd1 Se1 . . 92.62(6) yes
    P1 Pd1 Se1 . . 90.14(2) yes
    N1 Pd1 Cl1 . . 90.80(7) yes
    P1 Pd1 Cl1 . . 86.56(3) yes
    Se1 Pd1 Cl1 . . 175.71(2) ?
    N2 Pd2 P2 . . 173.26(8) ?
    N2 Pd2 Cl2 . . 90.79(7) yes
    P2 Pd2 Cl2 . . 86.75(3) yes
    N2 Pd2 Se2 . . 94.53(7) yes
    P2 Pd2 Se2 . . 88.69(2) yes
    Cl2 Pd2 Se2 . . 171.36(2) ?
loop_
    _geom_torsion_atom_site_label_1
    _geom_torsion_atom_site_label_2
    _geom_torsion_atom_site_label_3
    _geom_torsion_atom_site_label_4
    _geom_torsion_site_symmetry_1
    _geom_torsion_site_symmetry_2
    _geom_torsion_site_symmetry_3
    _geom_torsion_site_symmetry_4
    _geom_torsion
    _geom_torsion_publ_flag
    C16 C11 C12 C13 . . . . -2.1(4) ?
    Se1 C11 C12 C13 . . . . 176.0(2) ?
    C16 C11 C12 C17 . . . . 179.0(3) ?
    Se1 C11 C12 C17 . . . . -2.9(4) ?
    C11 C12 C13 C14 . . . . -0.4(5) ?
    C17 C12 C13 C14 . . . . 178.4(3) ?
    C12 C13 C14 C15 . . . . 2.4(5) ?
    C13 C14 C15 C16 . . . . -1.8(5) ?
    C14 C15 C16 C11 . . . . -0.8(5) ?
    C12 C11 C16 C15 . . . . 2.7(5) ?
    Se1 C11 C16 C15 . . . . -175.4(2) ?
    C13 C12 C17 N1 . . . . 113.2(3) ?
    C11 C12 C17 N1 . . . . -68.0(4) ?
    C26 C21 C22 C23 . . . . -0.2(5) ?
    Se2 C21 C22 C23 . . . . 177.3(2) ?
    C26 C21 C22 C27 . . . . -177.8(3) ?
    Se2 C21 C22 C27 . . . . -0.2(4) ?
    C21 C22 C23 C24 . . . . -1.7(5) ?
    C27 C22 C23 C24 . . . . 175.9(3) ?
    C22 C23 C24 C25 . . . . 1.5(5) ?
    C23 C24 C25 C26 . . . . 0.8(5) ?
    C24 C25 C26 C21 . . . . -2.8(5) ?
    C22 C21 C26 C25 . . . . 2.5(5) ?
    Se2 C21 C26 C25 . . . . -175.2(2) ?
    C23 C22 C27 N2 . . . . 114.0(3) ?
    C21 C22 C27 N2 . . . . -68.4(4) ?
    C116 C111 C112 C113 . . . . 0.5(4) ?
    P1 C111 C112 C113 . . . . -179.9(2) ?
    C111 C112 C113 C114 . . . . -0.1(5) ?
    C112 C113 C114 C115 . . . . -0.3(5) ?
    C113 C114 C115 C116 . . . . 0.4(5) ?
    C114 C115 C116 C111 . . . . 0.0(5) ?
    C112 C111 C116 C115 . . . . -0.4(4) ?
    P1 C111 C116 C115 . . . . -180.0(2) ?
    C126 C121 C122 C123 . . . . 0.6(4) ?
    P1 C121 C122 C123 . . . . 179.0(2) ?
    C121 C122 C123 C124 . . . . 0.6(5) ?
    C122 C123 C124 C125 . . . . -1.1(5) ?
    C123 C124 C125 C126 . . . . 0.2(5) ?
    C124 C125 C126 C121 . . . . 1.1(5) ?
    C122 C121 C126 C125 . . . . -1.5(5) ?
    P1 C121 C126 C125 . . . . -179.8(2) ?
    C136 C131 C132 C133 . . . . 1.5(5) ?
    P1 C131 C132 C133 . . . . -179.1(2) ?
    C131 C132 C133 C134 . . . . -1.7(5) ?
    C132 C133 C134 C135 . . . . 0.7(5) ?
    C133 C134 C135 C136 . . . . 0.4(5) ?
    C132 C131 C136 C135 . . . . -0.4(5) ?
    P1 C131 C136 C135 . . . . -179.8(2) ?
    C134 C135 C136 C131 . . . . -0.5(5) ?
    C216 C211 C212 C213 . . . . 1.1(5) ?
    P2 C211 C212 C213 . . . . -174.9(2) ?
    C211 C212 C213 C214 . . . . -0.9(5) ?
    C212 C213 C214 C215 . . . . -0.1(5) ?
    C213 C214 C215 C216 . . . . 1.1(5) ?
    C214 C215 C216 C211 . . . . -0.9(5) ?
    C212 C211 C216 C215 . . . . -0.2(5) ?
    P2 C211 C216 C215 . . . . 175.9(2) ?
    C226 C221 C222 C223 . . . . -2.7(5) ?
    P2 C221 C222 C223 . . . . -179.4(3) ?
    C221 C222 C223 C224 . . . . 2.7(5) ?
    C222 C223 C224 C225 . . . . -1.2(5) ?
    C223 C224 C225 C226 . . . . -0.3(5) ?
    C222 C221 C226 C225 . . . . 1.1(5) ?
    P2 C221 C226 C225 . . . . 177.9(3) ?
    C224 C225 C226 C221 . . . . 0.4(5) ?
    C236 C231 C232 C233 . . . . 0.0(5) ?
    P2 C231 C232 C233 . . . . 172.8(2) ?
    C231 C232 C233 C234 . . . . -2.3(5) ?
    C232 C233 C234 C235 . . . . 2.5(5) ?
    C233 C234 C235 C236 . . . . -0.4(5) ?
    C234 C235 C236 C231 . . . . -1.9(5) ?
    C232 C231 C236 C235 . . . . 2.1(4) ?
    P2 C231 C236 C235 . . . . -170.4(2) ?
    C12 C17 N1 C18 . . . . -59.8(3) ?
    C12 C17 N1 C19 . . . . -176.3(3) ?
    C12 C17 N1 Pd1 . . . . 64.7(3) ?
    C22 C27 N2 C29 . . . . -59.3(3) ?
    C22 C27 N2 C28 . . . . -176.6(3) ?
    C22 C27 N2 Pd2 . . . . 66.7(3) ?
    C126 C121 P1 C131 . . . . -64.5(3) ?
    C122 C121 P1 C131 . . . . 117.2(2) ?
    C126 C121 P1 C111 . . . . 43.0(3) ?
    C122 C121 P1 C111 . . . . -135.3(2) ?
    C126 C121 P1 Pd1 . . . . 176.2(2) ?
    C122 C121 P1 Pd1 . . . . -2.1(3) ?
    C136 C131 P1 C121 . . . . 3.9(3) ?
    C132 C131 P1 C121 . . . . -175.5(2) ?
    C136 C131 P1 C111 . . . . -103.0(3) ?
    C132 C131 P1 C111 . . . . 77.6(3) ?
    C136 C131 P1 Pd1 . . . . 127.3(2) ?
    C132 C131 P1 Pd1 . . . . -52.1(3) ?
    C112 C111 P1 C121 . . . . -116.8(3) ?
    C116 C111 P1 C121 . . . . 62.8(3) ?
    C112 C111 P1 C131 . . . . -5.4(3) ?
    C116 C111 P1 C131 . . . . 174.2(2) ?
    C112 C111 P1 Pd1 . . . . 114.9(2) ?
    C116 C111 P1 Pd1 . . . . -65.6(3) ?
    C226 C221 P2 C231 . . . . 124.1(3) ?
    C222 C221 P2 C231 . . . . -59.3(3) ?
    C226 C221 P2 C211 . . . . -124.2(3) ?
    C222 C221 P2 C211 . . . . 52.5(3) ?
    C226 C221 P2 Pd2 . . . . 6.6(3) ?
    C222 C221 P2 Pd2 . . . . -176.7(2) ?
    C236 C231 P2 C221 . . . . 1.5(3) ?
    C232 C231 P2 C221 . . . . -171.0(2) ?
    C236 C231 P2 C211 . . . . -109.6(3) ?
    C232 C231 P2 C211 . . . . 77.9(3) ?
    C236 C231 P2 Pd2 . . . . 123.1(2) ?
    C232 C231 P2 Pd2 . . . . -49.4(3) ?
    C212 C211 P2 C221 . . . . -145.9(3) ?
    C216 C211 P2 C221 . . . . 38.1(3) ?
    C212 C211 P2 C231 . . . . -31.2(3) ?
    C216 C211 P2 C231 . . . . 152.8(2) ?
    C212 C211 P2 Pd2 . . . . 87.4(3) ?
    C216 C211 P2 Pd2 . . . . -88.6(2) ?
    C16 C11 Se1 Pd1 . . . . -128.3(2) ?
    C12 C11 Se1 Pd1 . . . . 53.6(2) ?
    C26 C21 Se2 Pd2 . . . . -135.3(2) ?
    C22 C21 Se2 Pd2 . . . . 47.1(3) ?
    C18 N1 Pd1 P1 . . . . -106.3(10) ?
    C19 N1 Pd1 P1 . . . . 11.5(12) ?
    C17 N1 Pd1 P1 . . . . 129.8(10) ?
    C18 N1 Pd1 Se1 . . . . 117.90(19) ?
    C19 N1 Pd1 Se1 . . . . -124.29(19) ?
    C17 N1 Pd1 Se1 . . . . -6.0(2) ?
    C18 N1 Pd1 Cl1 . . . . -59.52(19) ?
    C19 N1 Pd1 Cl1 . . . . 58.29(19) ?
    C17 N1 Pd1 Cl1 . . . . 176.5(2) ?
    C121 P1 Pd1 N1 . . . . 115.4(11) ?
    C131 P1 Pd1 N1 . . . . -4.0(11) ?
    C111 P1 Pd1 N1 . . . . -121.9(11) ?
    C121 P1 Pd1 Se1 . . . . -108.76(10) ?
    C131 P1 Pd1 Se1 . . . . 131.84(11) ?
    C111 P1 Pd1 Se1 . . . . 13.97(12) ?
    C121 P1 Pd1 Cl1 . . . . 68.50(11) ?
    C131 P1 Pd1 Cl1 . . . . -50.90(11) ?
    C111 P1 Pd1 Cl1 . . . . -168.77(13) ?
    C11 Se1 Pd1 N1 . . . . -40.01(12) ?
    C11 Se1 Pd1 P1 . . . . 142.68(10) ?
    C11 Se1 Pd1 Cl1 . . . . 103.0(3) ?
    C29 N2 Pd2 P2 . . . . -127.4(6) ?
    C28 N2 Pd2 P2 . . . . -9.4(8) ?
    C27 N2 Pd2 P2 . . . . 107.8(6) ?
    C29 N2 Pd2 Cl2 . . . . -58.9(2) ?
    C28 N2 Pd2 Cl2 . . . . 59.1(2) ?
    C27 N2 Pd2 Cl2 . . . . 176.3(2) ?
    C29 N2 Pd2 Se2 . . . . 114.3(2) ?
    C28 N2 Pd2 Se2 . . . . -127.74(19) ?
    C27 N2 Pd2 Se2 . . . . -10.6(2) ?
    C221 P2 Pd2 N2 . . . . 138.4(6) ?
    C231 P2 Pd2 N2 . . . . 19.1(6) ?
    C211 P2 Pd2 N2 . . . . -99.1(6) ?
    C221 P2 Pd2 Cl2 . . . . 69.70(11) ?
    C231 P2 Pd2 Cl2 . . . . -49.62(11) ?
    C211 P2 Pd2 Cl2 . . . . -167.78(12) ?
    C221 P2 Pd2 Se2 . . . . -102.97(11) ?
    C231 P2 Pd2 Se2 . . . . 137.71(11) ?
    C211 P2 Pd2 Se2 . . . . 19.56(12) ?
    C21 Se2 Pd2 N2 . . . . -34.07(12) ?
    C21 Se2 Pd2 P2 . . . . 151.86(10) ?
    C21 Se2 Pd2 Cl2 . . . . 93.78(19) ?
data_global
_journal_date_recd_electronic     2014-03-14
_journal_date_accepted     2014-05-09
_journal_name_full     'Acta Crystallographica, Section E'
_journal_year     2014
_journal_volume     70
_journal_issue      6
_journal_page_first     m215
_journal_page_last     m215
_journal_paper_category     QM
_journal_paper_doi     10.1107/S1600536814010678
_journal_coeditor_code     NK2221
_publ_contact_author_name     'Raija Oilunkaniemi '
_publ_contact_author_address
;
Department of Chemistry
PO Box 3000
FI-90014 University of Oulu
Finland
;
_publ_contact_author_email     raija.oilunkaniemi@oulu.fi
_publ_contact_author_fax     '358 8 5531603'
_publ_contact_author_phone     '358 0294 481686'
_publ_section_title
;\
Chlorido{2-[(dimethylamino)methyl]benzeneselenolato-\k^2^<i>N</i>,<i>Se</i>}\
(triphenylphosphane-\k<i>P</i>)palladium(II)
;
loop_
    _publ_author_name
    _publ_author_address
    'Takaluoma, Esther M.'
;
Department of Chemistry
PO Box 3000
FI-90014 University of Oulu
Finland
;
    'Oilunkaniemi, Raija'
;
Department of Chemistry
PO Box 3000
FI-90014 University of Oulu
Finland
;
    'Laitinen, Risto S.'
;
Department of Chemistry
PO Box 3000
FI-90014 University of Oulu
Finland
;
