# Supplementary material for: Chlorido­{2-[(di­methyl­amino)­meth­yl]benzene­seleno­lato-κ2 N,Se}(tri­phenyl­phosphane-κP)palladium(II)
Source: Acta Crystallogr Sect E Struct Rep Online. 2014 May 17;70(Pt 6):m215. doi: 10.1107/S1600536814010678 (PMC4051070; doi:10.1107/S1600536814010678)
Supplement: Supplementary file 2 [file e-70-0m215-Isup2.hkl]

#
# h,k,l, Fc-squared, Fo-squared, sigma(Fo-squared) and status flag
#
data_I
_shelx_title ' xms in P-1'
_shelx_refln_list_code          4
_shelx_F_calc_maximum      299.65
_exptl_crystal_F_000      1232.00
_reflns_d_resolution_high  0.8107
 
loop_
 _symmetry_equiv_pos_as_xyz
 'x, y, z'
 '-x, -y, -z'
 
_cell_length_a    13.3528
_cell_length_b    15.0683
_cell_length_c    15.0721
_cell_angle_alpha  78.857
_cell_angle_beta   66.385
_cell_angle_gamma  63.820
 
_shelx_F_squared_multiplier     1.000
 
loop_
 _refln_index_h
 _refln_index_k
 _refln_index_l
 _refln_F_squared_calc
 _refln_F_squared_meas
 _refln_F_squared_sigma
 _refln_observed_status
   1   0   0    19772.59    21210.44    414.92 o
   2   0   0     2029.41     2012.73     33.73 o
   3   0   0    32237.36    33802.69    248.30 o
   4   0   0    34957.27    35567.71    316.27 o
   5   0   0    22040.63    22514.41    244.34 o
   6   0   0     6699.31     6844.10    113.79 o
   7   0   0    16817.00    16613.68    201.18 o
   8   0   0    39400.04    40551.00    425.00 o
   9   0   0     8788.09     9215.13    168.41 o
  10   0   0     1396.34     1709.86    162.91 o
  11   0   0     4250.19     4085.66    135.48 o
  12   0   0     5756.78     5357.69    541.78 o
  13   0   0      504.46      592.49    150.42 o
 -13   1   0      830.92     1049.24    159.46 o
 -12   1   0      108.34      174.12    132.62 o
 -11   1   0     1165.43      926.29    110.49 o
 -10   1   0     3118.75     3157.88    125.38 o
  -9   1   0     5638.51     5669.60    109.20 o
  -8   1   0        5.87       19.25     55.21 o
  -7   1   0     3361.59     3401.80     93.49 o
  -6   1   0     4314.78     4208.49     82.07 o
  -5   1   0    11490.83    11500.93    145.31 o
  -4   1   0    10793.53    11230.06    175.72 o
  -3   1   0    21713.38    22904.65    266.53 o
  -2   1   0    37750.61    38627.83    431.92 o
  -1   1   0    54286.13    56530.02   1062.57 o
   0   1   0      797.35      831.52     34.51 o
   1   1   0     1476.23     1608.50     34.34 o
   2   1   0     4008.24     4283.40     50.63 o
   3   1   0    21097.01    21813.69    148.79 o
   4   1   0    12282.17    12758.12    122.52 o
   5   1   0    13390.37    13528.52    130.29 o
   6   1   0    13399.89    12624.96    140.20 o
   7   1   0    15048.51    14455.25    186.01 o
   8   1   0        9.40       35.56     57.57 o
   9   1   0      811.97      936.72     89.69 o
  10   1   0     5007.98     5224.50    138.26 o
  11   1   0     5305.75     5235.94    172.15 o
  12   1   0      887.64      956.90    143.31 o
  13   1   0      974.60      747.36    151.39 o
  14   1   0     5886.20     6237.06    251.57 o
 -13   2   0     1322.03     1373.52    234.64 o
 -12   2   0     3312.98     3268.85    180.08 o
 -11   2   0      452.10      634.84    128.97 o
 -10   2   0     1729.47     1718.58    132.70 o
  -9   2   0    13082.96    13232.54    193.96 o
  -8   2   0    14603.37    14747.23    315.01 o
  -7   2   0       33.40      103.00     56.36 o
  -6   2   0      200.90      142.24     45.31 o
  -5   2   0     4381.42     4111.40     75.29 o
  -4   2   0     7662.52     7820.50     95.00 o
  -3   2   0     1907.19     1994.67     60.83 o
  -2   2   0     1921.58     2085.18     60.47 o
  -1   2   0    89790.03    93819.63    713.45 o
   0   2   0    41617.29    43077.80    312.15 o
   1   2   0        0.91       -0.58     26.90 o
   2   2   0     1617.12     1705.23     39.12 o
   3   2   0     1880.72     1864.45     44.78 o
   4   2   0     4161.78     4335.51     63.82 o
   5   2   0      288.38      383.66     33.09 o
   6   2   0      266.76      364.26     46.39 o
   7   2   0    20868.28    20400.01    244.19 o
   8   2   0     6632.18     6708.09    155.96 o
   9   2   0     1387.14     1398.66     72.74 o
  10   2   0      788.12      846.60     75.49 o
  11   2   0       76.20       51.38     79.58 o
  12   2   0     1109.71      996.73    150.53 o
  13   2   0     1328.13     1426.13    178.84 o
  14   2   0       20.31     -108.63    209.84 o
 -12   3   0      377.82      417.59    315.24 o
 -11   3   0     5304.53     5552.61    219.87 o
 -10   3   0    18013.70    17851.70    283.60 o
  -9   3   0     6649.95     6824.18    144.51 o
  -8   3   0       50.20       26.07     74.53 o
  -7   3   0      394.87      359.88     61.81 o
  -6   3   0    32423.15    33086.26    346.34 o
  -5   3   0    23679.14    23163.25    224.34 o
  -4   3   0    26132.78    25935.80    281.27 o
  -3   3   0    28532.50    28491.00    327.44 o
  -2   3   0    37245.80    37087.93    321.27 o
  -1   3   0    38272.68    38830.01    283.80 o
   0   3   0       14.56      -32.55     32.55 o
   1   3   0    24801.71    25538.97    200.87 o
   2   3   0    61108.38    62850.77    419.51 o
   3   3   0     7024.19     6804.96     80.25 o
   4   3   0    52300.30    54479.17    380.00 o
   5   3   0    22775.34    23105.79    192.41 o
   6   3   0    41518.19    41249.79    298.20 o
   7   3   0     4615.04     4294.28     71.60 o
   8   3   0       68.43      124.74     61.44 o
   9   3   0     2119.35     1988.06     93.34 o
  10   3   0    13549.36    13979.88    211.70 o
  11   3   0     7907.09     7844.11    168.41 o
  12   3   0     4238.76     3976.55    157.37 o
  13   3   0     6456.94     6645.67    342.90 o
  14   3   0     4079.78     4833.03    238.41 o
 -12   4   0       43.44      111.60    200.31 o
 -11   4   0     3048.89     3013.08    193.15 o
 -10   4   0        8.96      100.18    205.07 o
  -9   4   0       11.84       63.74     80.30 o
  -8   4   0      292.19      328.53     75.74 o
  -7   4   0     7760.53     7603.00    160.62 o
  -6   4   0     9460.95     9398.92    142.55 o
  -5   4   0     1061.70     1026.09    102.98 o
  -4   4   0     2784.09     2704.84     86.60 o
  -3   4   0    19318.69    20181.66    252.59 o
  -2   4   0      572.45      739.16     41.44 o
  -1   4   0     1247.26     1184.79     39.61 o
   0   4   0    34842.20    34550.27    266.14 o
   1   4   0    61032.95    61299.49    452.52 o
   2   4   0     2510.39     2380.75     85.69 o
   3   4   0    12022.86    12045.57    115.17 o
   4   4   0    14923.52    14709.62    136.92 o
   5   4   0     8901.41     8504.98     98.85 o
   6   4   0      988.29      891.87     51.80 o
   7   4   0        7.06       44.52     40.93 o
   8   4   0    11008.94    10720.62    118.88 o
   9   4   0    18735.14    18659.34    248.18 o
  10   4   0     9078.71     9251.87    176.70 o
  11   4   0     6804.39     6910.27    164.42 o
  12   4   0     3104.14     3290.98    146.06 o
  13   4   0     5110.61     4859.05    236.02 o
  14   4   0      127.11      400.51    161.04 o
 -11   5   0     3304.74     3326.98    268.03 o
 -10   5   0     1201.66     1197.31    146.67 o
  -9   5   0      546.39      378.22    101.79 o
  -8   5   0       89.45      147.47     78.39 o
  -7   5   0     1989.62     1930.66     78.96 o
  -6   5   0     6948.81     6750.73    132.58 o
  -5   5   0     1206.51     1214.81     88.49 o
  -4   5   0     5426.66     5378.06    160.15 o
  -3   5   0    13281.27    13384.05    168.66 o
  -2   5   0     3204.63     2845.02     76.25 o
  -1   5   0     7382.73     7529.63     83.43 o
   0   5   0     4584.90     4504.05     84.23 o
   1   5   0    17071.97    17155.19    157.89 o
   2   5   0     8597.19     8494.28    105.18 o
   3   5   0     6813.01     7140.20     97.37 o
   4   5   0      640.99      773.00     48.38 o
   5   5   0     2446.42     2404.93     67.23 o
   6   5   0     3789.02     3636.14     77.60 o
   7   5   0    10288.16    10824.30    158.66 o
   8   5   0     2334.15     2433.87     86.95 o
   9   5   0     3680.49     3586.24     89.70 o
  10   5   0      331.89      493.56     88.69 o
  11   5   0       30.46       42.51    119.70 o
  12   5   0      264.21      157.02    108.04 o
  13   5   0      706.29      975.18    167.01 o
  14   5   0      407.66      148.88    170.26 o
 -11   6   0      752.18      421.60    222.24 o
 -10   6   0      523.18      632.53    214.14 o
  -9   6   0     4595.98     4571.63    254.67 o
  -8   6   0    11131.92    10959.28    191.32 o
  -7   6   0    11280.82    11455.05    186.10 o
  -6   6   0     1553.07     1491.45     74.77 o
  -5   6   0     4703.35     4724.70    133.45 o
  -4   6   0    19613.64    19718.65    283.28 o
  -3   6   0     1719.30     1378.38     70.83 o
  -2   6   0     1615.02     1687.67     62.86 o
  -1   6   0    12727.46    13216.49    128.51 o
   0   6   0    54251.20    53005.33    402.74 o
   1   6   0    28574.37    27759.79    251.14 o
   2   6   0     9516.59     9330.04    114.89 o
   3   6   0    25792.46    26805.59    232.09 o
   4   6   0     4289.92     3708.96     97.10 o
   5   6   0     7464.63     6981.16    115.18 o
   6   6   0      994.39     1092.22     61.11 o
   7   6   0     9337.68     9209.81    135.58 o
   8   6   0    36176.07    36281.30    328.50 o
   9   6   0     9171.02     9315.14    140.02 o
  10   6   0     1839.10     1778.86     86.05 o
  11   6   0     5292.98     5099.40    182.72 o
  12   6   0     7984.54     7860.09    230.78 o
  13   6   0     3057.93     2730.12    201.18 o
  14   6   0      144.28      149.08    182.66 o
  15   6   0     1059.59     1245.02    197.03 o
 -10   7   0     2935.34     2843.38    269.94 o
  -9   7   0     2333.69     2533.35    170.28 o
  -8   7   0     1956.06     1975.33    335.27 o
  -7   7   0      133.65       36.91     82.28 o
  -6   7   0      133.21       71.82    108.63 o
  -5   7   0     4032.99     4363.82    121.69 o
  -4   7   0     2761.15     2757.38    109.48 o
  -3   7   0      576.06      574.53     71.68 o
  -2   7   0     7784.32     7848.83    222.43 o
  -1   7   0    18841.42    18071.13    163.26 o
   0   7   0     3270.65     3105.64     85.88 o
   1   7   0       88.61      106.94     54.15 o
   2   7   0     7501.74     7674.78    146.40 o
   3   7   0     1004.12      876.51     54.68 o
   4   7   0     4729.10     4563.08     93.29 o
   5   7   0      919.43      856.22     57.70 o
   6   7   0    16021.34    15786.65    166.92 o
   7   7   0    49043.32    48870.42    484.74 o
   8   7   0     1725.75     1689.70     86.62 o
   9   7   0       74.30      -51.00     65.16 o
  10   7   0     1739.15     1833.12    104.08 o
  11   7   0     5586.14     5604.22    147.74 o
  12   7   0     6000.99     5890.42    201.53 o
  13   7   0       10.07       28.08    157.81 o
  14   7   0     4001.28     4130.69    243.20 o
  15   7   0    10146.06    10355.68    344.30 o
  -9   8   0     2798.32     2908.10    190.54 o
  -8   8   0     5372.87     5304.16    226.43 o
  -7   8   0     1429.59     1435.97    122.05 o
  -6   8   0       81.66      154.19     96.28 o
  -5   8   0     1457.07     1515.01    109.04 o
  -4   8   0     1198.05     1285.82     90.16 o
  -3   8   0       71.79      -35.18     73.20 o
  -2   8   0       11.55       52.55     68.94 o
  -1   8   0    10685.76    10742.38    157.28 o
   0   8   0    12174.92    11988.35    134.08 o
   1   8   0        2.73      -31.99     54.87 o
   2   8   0     1001.99     1087.58     72.43 o
   3   8   0      434.20      365.61     67.97 o
   4   8   0      584.59      597.87     68.44 o
   5   8   0     1557.42     1482.44     78.56 o
   6   8   0     3184.02     3135.00     95.32 o
   7   8   0    11577.29    11334.78    214.74 o
   8   8   0    12605.02    12923.12    194.84 o
   9   8   0      826.45      922.61     86.58 o
  10   8   0      222.21      316.47     87.15 o
  11   8   0       17.35      116.37    113.44 o
  12   8   0       65.41      -46.19    118.43 o
  13   8   0      562.17      587.77    134.09 o
  14   8   0      883.34      870.52    187.18 o
  15   8   0      576.83      941.36    312.86 o
  -8   9   0     1571.49     1478.24    167.52 o
  -7   9   0      147.63       66.95    249.43 o
  -6   9   0     3691.17     3907.54    318.58 o
  -5   9   0     4817.28     4847.50    170.85 o
  -4   9   0     2040.82     1908.54    124.27 o
  -3   9   0     8466.30     8572.57    170.72 o
  -2   9   0    24264.98    24107.26    299.19 o
  -1   9   0     7209.08     7381.76    103.40 o
   0   9   0      265.74      247.49     53.66 o
   1   9   0      945.08      852.86     66.17 o
   2   9   0    12519.40    12405.85    174.18 o
   3   9   0     7451.59     7148.37    137.04 o
   4   9   0     6237.54     6130.16    135.40 o
   5   9   0    10135.24     9879.80    163.39 o
   6   9   0    27536.44    26083.96    299.69 o
   7   9   0    16336.84    15718.97    221.25 o
   8   9   0       64.55      142.16     94.00 o
   9   9   0     1661.81     1756.92    115.60 o
  10   9   0     1476.00     1428.31    125.18 o
  11   9   0     3202.11     3133.97    152.36 o
  12   9   0     2157.03     2057.85    154.46 o
  13   9   0     5597.94     5246.08    481.79 o
  14   9   0     7489.38     7438.79    301.98 o
  15   9   0      392.16      597.49    286.63 o
  -8  10   0      114.61       36.79    217.47 o
  -7  10   0     2159.21     1982.12    180.37 o
  -6  10   0     3240.37     3196.24    274.70 o
  -5  10   0      689.01      699.65    149.36 o
  -4  10   0     3083.70     3424.47    186.76 o
  -3  10   0     6725.15     6624.20    193.06 o
  -2  10   0      582.13      438.55    107.67 o
  -1  10   0     1723.79     1650.37     69.24 o
   0  10   0      353.63      370.54     82.46 o
   1  10   0    13565.69    13449.62    213.46 o
   2  10   0    16623.24    16582.56    239.64 o
   3  10   0     2735.30     2675.86    113.13 o
   4  10   0     4719.31     4780.30    203.80 o
   5  10   0    13115.02    12492.71    217.07 o
   6  10   0     2351.48     2207.44    118.63 o
   7  10   0      490.83      459.95     90.03 o
   8  10   0     6281.47     6425.08    161.41 o
   9  10   0     4091.37     4306.92    136.03 o
  10  10   0     7143.98     6902.59    201.92 o
  11  10   0     3117.19     3232.65    159.32 o
  12  10   0     3794.08     3864.20    230.84 o
  13  10   0    11439.26    11278.03    346.42 o
  14  10   0      831.46      829.72    199.61 o
  -7  11   0      347.39      403.22    167.94 o
  -6  11   0     5396.09     6125.55    268.43 o
  -5  11   0       32.81       87.96    147.99 o
  -4  11   0      356.09       55.85    147.85 o
  -3  11   0     4189.02     3824.85    200.95 o
  -2  11   0     5556.71     5481.72    228.98 o
  -1  11   0      136.78      163.57     80.81 o
   0  11   0     2599.58     2709.44    112.18 o
   1  11   0     1358.89     1469.33    104.59 o
   2  11   0     1877.25     1896.20    106.95 o
   3  11   0      152.95      124.57     87.84 o
   4  11   0      873.61      870.98    114.41 o
   5  11   0     3269.42     3281.41    138.53 o
   6  11   0     4222.54     3648.57    187.06 o
   7  11   0     2359.65     2443.35    127.87 o
   8  11   0     1828.42     1869.58    135.16 o
   9  11   0      225.48      253.71     97.75 o
  10  11   0      322.39      226.96    109.45 o
  11  11   0        0.99       17.06    117.46 o
  12  11   0       29.81      148.43    158.59 o
  13  11   0      613.46      588.39    145.26 o
  14  11   0     1073.23     1391.67    281.86 o
  -6  12   0      761.61      742.01    183.45 o
  -5  12   0      263.49      287.11    165.21 o
  -4  12   0     4982.03     5298.55    610.45 o
  -3  12   0     1426.81     1253.79    262.78 o
  -2  12   0      546.55      766.82    163.48 o
  -1  12   0      412.81      631.83    151.01 o
   0  12   0     2903.23     3141.96    144.58 o
   1  12   0    13437.86    13686.06    334.08 o
   2  12   0    11389.42    11272.22    205.81 o
   3  12   0     6603.90     6579.72    179.07 o
   4  12   0     6490.49     6581.08    174.02 o
   5  12   0     2924.20     2829.78    124.16 o
   6  12   0      145.24      130.33     94.39 o
   7  12   0     1712.69     1698.01    112.38 o
   8  12   0    18299.60    18212.74    384.80 o
   9  12   0     8372.14     8217.41    188.59 o
  10  12   0     1395.59     1332.96    141.80 o
  11  12   0     1593.28     1518.83    151.30 o
  12  12   0     3027.47     2800.24    169.18 o
  13  12   0     3054.63     3730.98    487.41 o
  14  12   0       58.39      435.00    193.23 o
  -5  13   0     1876.45     1765.89    205.95 o
  -4  13   0      225.91      200.22    174.13 o
  -3  13   0        7.06      -34.42    281.86 o
  -2  13   0     5041.55     4922.48    500.29 o
  -1  13   0     6794.18     7192.93    526.99 o
   0  13   0     4850.08     4349.37    230.88 o
   1  13   0      415.60      223.53    153.67 o
   2  13   0     2792.91     2603.51    145.52 o
   3  13   0     5432.33     5257.57    189.03 o
   4  13   0     1550.74     1630.70    119.62 o
   5  13   0        2.42      -94.49     94.49 o
   6  13   0     4221.14     4183.50    167.66 o
   7  13   0    18612.78    18823.68    402.83 o
   8  13   0     4655.83     4587.00    174.72 o
   9  13   0      861.82      930.87    131.03 o
  10  13   0      677.99      824.48    134.10 o
  11  13   0     1373.04     1552.44    141.43 o
  12  13   0     1662.02     1855.65    188.73 o
  13  13   0        3.20       71.02    187.94 o
  14  13   0     2888.33     3124.77    253.20 o
  -4  14   0      222.10      -48.43    183.09 o
  -3  14   0     1091.31      865.60    194.87 o
  -2  14   0      160.43      223.06    168.78 o
  -1  14   0        0.24      -86.36    166.88 o
   0  14   0     2977.79     2822.08    415.87 o
   1  14   0     1059.48     1047.48    179.95 o
   2  14   0      261.91      354.21    120.95 o
   3  14   0       72.98      -72.22    114.75 o
   4  14   0      240.07      355.36    125.45 o
   5  14   0      895.45      862.06    126.41 o
   6  14   0      584.57      790.05    123.91 o
   7  14   0      131.55       -9.18    118.28 o
   8  14   0     1270.20     1323.09    126.85 o
   9  14   0      336.39      177.93    131.29 o
  10  14   0      830.83      781.17    133.77 o
  11  14   0     1686.96     1532.03    149.09 o
  12  14   0        9.10     -192.22    315.76 o
  13  14   0     1240.49     1611.76    215.97 o
  -2  15   0     5126.72     5233.72    362.46 o
  -1  15   0     4998.46     5191.91    272.13 o
   0  15   0        9.24        6.79    174.80 o
   1  15   0       75.84      -40.31    223.67 o
   2  15   0     2362.03     2282.18    326.21 o
   3  15   0     3646.75     3342.02    169.91 o
   4  15   0      691.50      412.84    138.21 o
   5  15   0     1160.59     1327.45    140.39 o
   6  15   0     6686.28     7028.66    214.45 o
   7  15   0     5714.77     5777.36    277.96 o
   8  15   0      292.76      453.91    170.61 o
   9  15   0      337.58       68.93    150.58 o
  10  15   0      531.75      292.25    159.38 o
  11  15   0      496.17      304.61    140.95 o
  12  15   0       62.76      115.52    136.84 o
  -1  16   0        2.12      -69.94    189.16 o
   0  16   0        7.94      129.50    198.40 o
   1  16   0     1144.26     1181.98    203.50 o
   2  16   0     3066.56     3341.14    240.26 o
   3  16   0     1106.91     1053.68    186.07 o
   4  16   0     2704.99     3105.57    360.36 o
   5  16   0     4332.24     4719.17    190.01 o
   6  16   0     1708.07     1837.04    156.41 o
   7  16   0      757.05      899.18    148.66 o
   8  16   0      219.71      126.37    192.34 o
   9  16   0     2344.65     2537.42    196.04 o
  10  16   0     1276.39     1396.14    182.58 o
  11  16   0      991.54     1112.48    207.81 o
   1  17   0      460.52      651.74    212.80 o
   2  17   0      387.18      457.44    198.70 o
   3  17   0      343.59      510.78    192.73 o
   4  17   0       69.10      109.10    188.47 o
   5  17   0     1200.42     1371.65    168.42 o
   6  17   0     1831.02     2047.28    348.55 o
   7  17   0      259.42      365.15    220.06 o
   8  17   0     3646.64     3814.23    271.17 o
   9  17   0      631.44      722.95    306.67 o
  10  17   0      201.76      402.46    179.49 o
   4  18   0     2504.77     2917.60    260.07 o
   5  18   0     1613.78     1461.02    232.91 o
   6  18   0      121.40      224.33    208.89 o
   7  18   0       95.44       48.17    360.50 o
   8  18   0       59.35      122.60    231.69 o
  -6 -18   1     3733.61     3543.50    372.00 o
  -9 -17   1       40.78      -30.72    172.51 o
  -8 -17   1      863.42      967.16    279.00 o
  -7 -17   1      436.94      619.99    343.30 o
  -6 -17   1     1599.56     1930.78    164.45 o
  -5 -17   1      923.09     1346.97    219.37 o
  -4 -17   1       19.64       -1.50    188.50 o
  -3 -17   1       82.78       39.97    227.01 o
  -2 -17   1      359.48      277.76    231.31 o
  -1 -17   1      148.49      238.61    201.00 o
 -11 -16   1     1858.75     2193.52    241.75 o
 -10 -16   1     1520.99     1863.90    214.01 o
  -9 -16   1     3912.75     4140.34    307.84 o
  -8 -16   1     5177.74     5166.27    239.30 o
  -7 -16   1     5825.08     6329.97    229.09 o
  -6 -16   1     1546.99     2092.40    160.91 o
  -5 -16   1        1.11       48.42    140.56 o
  -4 -16   1     1011.07     1080.38    155.65 o
  -3 -16   1     5961.16     6140.62    294.00 o
  -2 -16   1     1805.23     2031.46    218.30 o
  -1 -16   1      868.97     1102.20    204.18 o
   0 -16   1     1897.50     1805.27    215.98 o
   1 -16   1     3938.57     4565.09    267.94 o
 -12 -15   1     3774.34     3770.39    207.69 o
 -11 -15   1      446.23      430.26    169.32 o
 -10 -15   1     2760.25     2639.96    202.08 o
  -9 -15   1      650.62      541.58    169.74 o
  -8 -15   1     1658.97     1760.36    184.33 o
  -7 -15   1       53.73      258.95    129.75 o
  -6 -15   1      223.81      434.56    130.01 o
  -5 -15   1     2928.69     2938.04    224.68 o
  -4 -15   1     5133.39     5528.77    220.85 o
  -3 -15   1     2312.92     2340.06    158.10 o
  -2 -15   1     1498.68     1331.85    192.88 o
  -1 -15   1     1397.17     1261.90    195.47 o
   0 -15   1     1957.83     2419.74    220.95 o
   1 -15   1      545.72      597.01    189.31 o
   2 -15   1      583.35      632.15    195.62 o
 -13 -14   1      117.73      111.26    203.80 o
 -12 -14   1     3132.43     3162.65    369.22 o
 -11 -14   1     1828.96     1941.32    160.26 o
 -10 -14   1      212.17      274.16    134.08 o
  -9 -14   1       13.16     -127.45    127.45 o
  -8 -14   1     2292.77     2460.24    142.28 o
  -7 -14   1     4385.88     4471.23    181.73 o
  -6 -14   1      272.44      262.69    126.38 o
  -5 -14   1     3675.01     3754.40    205.58 o
  -4 -14   1      642.80      816.98    233.09 o
  -3 -14   1     1975.36     2111.66    148.68 o
  -2 -14   1      173.11      346.48    197.79 o
  -1 -14   1     1097.20      809.68    175.79 o
   0 -14   1     3313.19     3400.55    219.87 o
   1 -14   1      127.35      296.76    168.05 o
   2 -14   1     1743.93     1687.30    204.03 o
   3 -14   1      546.90      398.88    229.40 o
   4 -14   1      309.54      171.44    182.60 o
 -13 -13   1     8734.78     8744.58    378.67 o
 -12 -13   1     5237.11     5006.59    244.13 o
 -11 -13   1     2501.04     2591.33    157.88 o
 -10 -13   1     2629.22     2736.72    160.02 o
  -9 -13   1     1659.91     1947.59    148.40 o
  -8 -13   1     5071.59     5332.83    193.41 o
  -7 -13   1       50.42       27.64    115.73 o
  -6 -13   1      499.53      568.60    120.73 o
  -5 -13   1     8787.90     8998.13    193.72 o
  -4 -13   1     8051.43     7977.13    204.60 o
  -3 -13   1     3220.01     3120.76    156.21 o
  -2 -13   1     2263.87     2143.07    141.26 o
  -1 -13   1     4165.71     3986.33    258.49 o
   0 -13   1      203.97      320.72    241.80 o
   1 -13   1       26.22     -122.85    148.89 o
   2 -13   1     1919.75     1942.47    187.27 o
   3 -13   1     9529.02     9861.75    315.51 o
   4 -13   1     4868.02     5337.90    267.02 o
   5 -13   1      133.39       52.69    179.84 o
 -13 -12   1     1132.38     1454.38    211.59 o
 -12 -12   1       64.10      100.85    182.66 o
 -11 -12   1       47.04        0.68    130.66 o
 -10 -12   1        1.52       81.79    121.70 o
  -9 -12   1     3471.28     3584.47    161.13 o
  -8 -12   1      399.90      274.32    121.70 o
  -7 -12   1     2893.26     2798.50    129.07 o
  -6 -12   1    15366.21    15182.10    248.01 o
  -5 -12   1      512.81      686.22    101.10 o
  -4 -12   1      188.54       57.34     91.70 o
  -3 -12   1     1654.08     1539.11    105.34 o
  -2 -12   1     6741.34     6657.41    180.52 o
  -1 -12   1     1223.78      975.37    208.05 o
   0 -12   1      683.41      698.38    157.19 o
   1 -12   1     7456.13     7865.86    269.43 o
   2 -12   1     9803.63     9871.25    298.15 o
   3 -12   1     5353.00     4911.43    236.71 o
   4 -12   1      236.56       36.58    151.98 o
   5 -12   1     1273.75     1216.08    174.30 o
   6 -12   1     3503.54     3400.73    214.82 o
 -14 -11   1     1647.57     1683.56    221.77 o
 -13 -11   1     5482.10     5263.11    277.99 o
 -12 -11   1      794.40      746.38    180.49 o
 -11 -11   1       53.56      -33.35    116.24 o
 -10 -11   1      203.81     -103.86    110.59 o
  -9 -11   1      488.23      536.86    104.27 o
  -8 -11   1      328.46      454.29    101.17 o
  -7 -11   1      380.66      448.08     93.80 o
  -6 -11   1    10139.17     9872.55    204.82 o
  -5 -11   1     3645.80     3384.12    124.58 o
  -4 -11   1      554.68      606.95     90.51 o
  -3 -11   1      396.92      321.76     89.52 o
  -2 -11   1      112.31       23.79     90.19 o
  -1 -11   1      491.46      303.44     73.81 o
   0 -11   1     1434.19     1385.30     95.74 o
   1 -11   1     8859.25     9085.84    202.11 o
   2 -11   1     3473.31     3458.39    191.26 o
   3 -11   1     2340.11     2141.18    367.23 o
   4 -11   1        1.31      155.48    142.75 o
   5 -11   1      199.15      226.68    153.39 o
   6 -11   1      269.51      228.47    182.66 o
   7 -11   1      318.45      213.56    156.20 o
 -14 -10   1     3483.76     3512.94    254.26 o
 -13 -10   1      120.34      285.55    182.07 o
 -12 -10   1      698.64      881.97    176.14 o
 -11 -10   1     2653.76     2760.28    155.34 o
 -10 -10   1     3431.46     3131.46    156.89 o
  -9 -10   1     4923.99     4698.15    142.43 o
  -8 -10   1     2376.96     2469.68    118.97 o
  -7 -10   1    25945.60    25857.77    314.75 o
  -6 -10   1    13818.53    13473.02    236.88 o
  -5 -10   1      462.99      501.01     85.39 o
  -4 -10   1      297.24      314.63     81.62 o
  -3 -10   1     4978.26     5029.96    144.08 o
  -2 -10   1     9455.10     9490.12    180.03 o
  -1 -10   1     6401.08     5978.34    219.47 o
   0 -10   1     3527.33     3409.66    122.73 o
   1 -10   1    19741.65    19402.83    211.81 o
   2 -10   1     8093.98     8510.96    486.71 o
   3 -10   1     2694.05     2685.86    175.55 o
   4 -10   1     1483.01     1538.00    124.48 o
   5 -10   1     3517.29     3912.45    272.80 o
   6 -10   1      958.08     1070.76    149.93 o
   7 -10   1     1405.29     1293.57    208.41 o
   8 -10   1     3792.43     3867.76    301.41 o
 -14  -9   1     1181.34     1129.77    308.57 o
 -13  -9   1     1457.15     1643.08    203.33 o
 -12  -9   1     7248.19     7324.79    338.96 o
 -11  -9   1     3295.85     3439.92    189.84 o
 -10  -9   1     2855.44     2856.45    148.40 o
  -9  -9   1      248.06      182.88     81.25 o
  -8  -9   1     9365.41     9027.72    219.92 o
  -7  -9   1     6752.85     6777.20    154.98 o
  -6  -9   1     3663.45     3684.39    129.37 o
  -5  -9   1     4643.79     4693.00    130.78 o
  -4  -9   1    12982.73    12394.36    167.44 o
  -3  -9   1     7350.60     6926.39    136.03 o
  -2  -9   1     8958.40     8494.63    147.68 o
  -1  -9   1    12378.48    11972.33    199.69 o
   0  -9   1    20013.55    20099.42    191.29 o
   1  -9   1     2225.55     2108.67     76.14 o
   2  -9   1      421.69      349.31     80.68 o
   3  -9   1     8058.86     8201.90    163.85 o
   4  -9   1    12786.81    12825.94    235.91 o
   5  -9   1     2512.33     2516.99    140.47 o
   6  -9   1     1464.81     1665.50    306.18 o
   7  -9   1     8138.61     7761.38    209.26 o
   8  -9   1     5653.74     5829.70    230.38 o
   9  -9   1      944.88     1116.94    224.15 o
 -14  -8   1      751.47      520.09    188.33 o
 -13  -8   1     1586.73     1636.51    196.77 o
 -12  -8   1      946.10     1058.11    135.82 o
 -11  -8   1     2189.71     2286.69    176.63 o
 -10  -8   1      761.26      733.79    113.00 o
  -9  -8   1       86.52       44.61     75.71 o
  -8  -8   1     1469.79     1513.34     96.24 o
  -7  -8   1    12538.21    12676.32    250.40 o
  -6  -8   1     1665.91     1660.01     83.84 o
  -5  -8   1     7027.50     6859.48    143.01 o
  -4  -8   1     1851.11     1957.41     81.44 o
  -3  -8   1      273.73      303.64     56.84 o
  -2  -8   1      125.29        2.18     62.93 o
  -1  -8   1      248.54      245.68     51.66 o
   0  -8   1     5303.13     5307.83     92.24 o
   1  -8   1     5168.12     5003.62     83.11 o
   2  -8   1     3640.25     3596.48    117.30 o
   3  -8   1     2397.52     2342.24     94.04 o
   4  -8   1      122.90      176.17     71.48 o
   5  -8   1      278.11      231.87     75.18 o
   6  -8   1       19.29       30.92    124.20 o
   7  -8   1      150.62      236.30     88.29 o
   8  -8   1      270.16      246.13    129.73 o
   9  -8   1       35.96        6.07    133.14 o
 -14  -7   1       12.25      117.48    179.70 o
 -13  -7   1     6510.08     6169.99    273.39 o
 -12  -7   1    16793.38    16138.95    308.37 o
 -11  -7   1     5030.98     4875.77    148.68 o
 -10  -7   1     1758.38     1709.09    101.86 o
  -9  -7   1     4972.74     5153.55    130.20 o
  -8  -7   1    11442.02    11650.12    201.38 o
  -7  -7   1       52.89      110.83     73.53 o
  -6  -7   1     2367.54     2374.34     87.18 o
  -5  -7   1    31788.77    30311.20    310.11 o
  -4  -7   1    14304.47    14131.43    150.22 o
  -3  -7   1    19931.70    20290.67    210.52 o
  -2  -7   1     5357.03     4779.05    180.21 o
  -1  -7   1    25140.96    24988.38    218.42 o
   0  -7   1    26290.90    25994.37    220.52 o
   1  -7   1     1953.11     1996.93     57.02 o
   2  -7   1      952.45     1044.29     72.54 o
   3  -7   1    23359.10    23347.95    375.44 o
   4  -7   1    15769.63    16217.99    241.77 o
   5  -7   1     6109.50     5588.96    206.65 o
   6  -7   1     1983.87     2047.41     94.38 o
   7  -7   1     5963.32     6050.92    145.31 o
   8  -7   1     2506.58     2359.93    110.69 o
   9  -7   1      220.75      242.70    127.10 o
  10  -7   1      145.43      271.84    191.72 o
 -14  -6   1     4105.50     4050.49    353.87 o
 -13  -6   1     1485.03     1508.95    185.70 o
 -12  -6   1      428.42      512.37    117.92 o
 -11  -6   1     2163.57     1977.81    132.55 o
 -10  -6   1     1715.22     1765.17     89.61 o
  -9  -6   1     1315.63     1239.26     84.25 o
  -8  -6   1      187.79      235.92     65.81 o
  -7  -6   1    10381.11    10634.57    145.77 o
  -6  -6   1    50437.02    50129.89    441.31 o
  -5  -6   1     5460.79     5338.49    102.02 o
  -4  -6   1      904.65      843.43     53.18 o
  -3  -6   1    12990.16    12903.34    135.64 o
  -2  -6   1    13578.20    13436.92    152.43 o
  -1  -6   1    10705.17    10583.96    120.50 o
   0  -6   1       94.12      126.92     41.15 o
   1  -6   1    12825.10    12366.56    120.73 o
   2  -6   1    46251.65    46415.44    418.25 o
   3  -6   1    15360.46    15432.88    190.22 o
   4  -6   1     4716.38     4529.75    120.79 o
   5  -6   1     4712.31     4675.97    122.35 o
   6  -6   1     6693.56     6798.44    123.76 o
   7  -6   1     2799.76     2813.99    106.24 o
   8  -6   1      312.83      239.16     96.37 o
   9  -6   1     5981.59     5982.92    254.38 o
  10  -6   1    10778.17    10867.44    271.12 o
  11  -6   1     4068.93     4531.67    318.58 o
 -14  -5   1      792.04     1080.59    187.74 o
 -13  -5   1     2964.66     3146.65    208.25 o
 -12  -5   1      183.90      459.23    152.18 o
 -11  -5   1      360.49      291.79    104.38 o
 -10  -5   1      898.11      898.39     72.07 o
  -9  -5   1      263.62      340.20     61.66 o
  -8  -5   1     1370.41     1444.13     68.26 o
  -7  -5   1     8951.50     9012.46    132.17 o
  -6  -5   1     3404.82     3431.68     94.83 o
  -5  -5   1     9824.92     9688.91    149.90 o
  -4  -5   1      263.65      141.94     52.12 o
  -3  -5   1      395.70      328.33     53.29 o
  -2  -5   1      190.16      133.71     75.50 o
  -1  -5   1      779.54      750.46     48.83 o
   0  -5   1    10565.04    10455.93    109.88 o
   1  -5   1     6211.73     6017.82     72.11 o
   2  -5   1     2873.61     2892.81     72.66 o
   3  -5   1      254.52      322.06     58.13 o
   4  -5   1      562.69      665.41     65.81 o
   5  -5   1      275.89      317.95     52.78 o
   6  -5   1        4.77       -3.24     50.78 o
   7  -5   1      176.82      126.83     69.72 o
   8  -5   1     7400.76     7444.88    147.15 o
   9  -5   1     4482.44     4558.75    135.09 o
  10  -5   1       11.47      112.96    158.18 o
  11  -5   1      828.61      871.81    215.57 o
 -14  -4   1     5495.49     5896.61    273.27 o
 -13  -4   1      188.18      318.67    201.26 o
 -12  -4   1        0.80      173.36    145.43 o
 -11  -4   1     2884.88     2783.34    217.86 o
 -10  -4   1     8242.57     8375.85    213.26 o
  -9  -4   1      662.82      695.84     53.28 o
  -8  -4   1     2085.94     1964.46     64.26 o
  -7  -4   1    19323.82    18860.31    192.73 o
  -6  -4   1    39079.65    39721.17    343.59 o
  -5  -4   1     6155.93     6068.12     92.31 o
  -4  -4   1     2052.75     1890.48     65.97 o
  -3  -4   1     4731.30     4436.41     87.66 o
  -2  -4   1    11168.23    10747.47    109.30 o
  -1  -4   1     9624.82     9498.21    105.97 o
   0  -4   1     5256.16     5139.61     71.17 o
   1  -4   1    66296.70    66589.60    517.62 o
   2  -4   1    28217.96    28431.98    327.73 o
   3  -4   1      551.10      661.36     45.12 o
   4  -4   1     6197.64     6260.95    113.03 o
   5  -4   1     8252.95     8385.82    105.83 o
   6  -4   1     8742.71     8767.23    128.33 o
   7  -4   1       88.53       75.82     50.64 o
   8  -4   1      152.67      213.36     59.17 o
   9  -4   1    12620.78    12582.84    191.08 o
  10  -4   1    12461.75    12147.21    221.72 o
  11  -4   1      424.99      310.64    196.01 o
  12  -4   1        7.73      252.77    202.21 o
 -14  -3   1       19.76      192.80    214.61 o
 -13  -3   1      726.44      922.18    166.86 o
 -12  -3   1     7341.34     7085.86    251.90 o
 -11  -3   1    11173.27    10833.75    220.76 o
 -10  -3   1      931.23     1133.66    166.17 o
  -9  -3   1     4013.86     4277.33    149.29 o
  -8  -3   1    20001.74    20119.18    179.88 o
  -7  -3   1    12136.45    12230.22    120.66 o
  -6  -3   1     1428.95     1528.63     54.58 o
  -5  -3   1     9227.61     9598.25    111.27 o
  -4  -3   1    39993.11    40328.82    297.65 o
  -3  -3   1    13551.26    13280.99    127.93 o
  -2  -3   1     5226.74     5100.45     76.90 o
  -1  -3   1    21410.29    20999.54    174.46 o
   0  -3   1    82289.09    82625.33    592.38 o
   1  -3   1    19346.30    19532.82    150.13 o
   2  -3   1     3412.73     3482.77     84.83 o
   3  -3   1    28140.35    28912.86    407.04 o
   4  -3   1    17148.89    16581.28    430.66 o
   5  -3   1    13643.16    12741.36    182.96 o
   6  -3   1     6714.53     6557.84     89.28 o
   7  -3   1     8666.81     8814.58    133.15 o
   8  -3   1    18446.89    18636.75    200.67 o
   9  -3   1    10078.76    10258.21    166.29 o
  10  -3   1      421.48      360.75     82.52 o
  11  -3   1     1598.98     1529.04    115.09 o
  12  -3   1     3593.94     3425.22    258.49 o
 -14  -2   1      103.42       12.19    194.11 o
 -13  -2   1     1112.25     1189.55    169.40 o
 -12  -2   1     1162.35     1344.37    160.59 o
 -11  -2   1      354.95      425.97    136.60 o
 -10  -2   1      108.82      124.80     68.94 o
  -9  -2   1      267.90      318.37     63.50 o
  -8  -2   1        5.07      -17.85     57.85 o
  -7  -2   1     3871.35     3857.21    103.55 o
  -6  -2   1        9.62       13.06     37.04 o
  -5  -2   1     4632.13     4676.12     72.80 o
  -4  -2   1     1344.81     1422.24     48.52 o
  -3  -2   1     3556.30     4001.17     74.83 o
  -2  -2   1      159.71      142.44     31.69 o
  -1  -2   1    28576.77    29175.12    216.16 o
   0  -2   1     1564.67     1532.15     38.74 o
   1  -2   1    26477.89    27267.12    235.06 o
   2  -2   1     4647.17     4613.33     86.97 o
   4  -2   1     3127.19     2938.69     73.02 o
   5  -2   1     3385.53     3571.00     91.11 o
   6  -2   1     1959.42     1872.52     73.88 o
   7  -2   1     3787.52     3504.66     68.67 o
   8  -2   1       13.96       87.40     49.76 o
   9  -2   1     4378.34     4284.40    101.41 o
  10  -2   1     1447.01     1499.07     90.86 o
  11  -2   1     3060.66     3294.59    135.07 o
  12  -2   1      438.54      440.61    130.50 o
  13  -2   1      287.73      192.67    193.63 o
 -13  -1   1     1077.79      841.29    169.18 o
 -12  -1   1     5431.30     5875.01    241.79 o
 -11  -1   1      919.67     1024.96    146.36 o
 -10  -1   1     3099.34     3214.76    140.25 o
  -9  -1   1    16701.48    17231.06    236.97 o
  -8  -1   1     6118.58     6082.00    170.03 o
  -7  -1   1      522.40      540.64     56.60 o
  -6  -1   1       74.68      100.91     43.93 o
  -5  -1   1    22927.62    23484.13    178.03 o
  -4  -1   1    33200.10    33690.82    241.25 o
  -3  -1   1      111.52      116.04     35.35 o
  -2  -1   1    11085.55    11987.06     98.65 o
  -1  -1   1    25061.22    25281.34    173.66 o
   0  -1   1    51432.46    53749.76    453.04 o
   2  -1   1    13200.95    13978.46    332.89 o
   3  -1   1     7744.26     7289.21    233.69 o
   4  -1   1    12654.49    12561.06    328.12 o
   5  -1   1    15662.28    16104.68    206.85 o
   6  -1   1     1320.44     1149.16     64.92 o
   7  -1   1    14706.28    14357.43    178.23 o
   8  -1   1     9221.72     9114.08    141.20 o
   9  -1   1     2971.98     2899.22     90.10 o
  10  -1   1      443.00      522.45     70.84 o
  11  -1   1     3526.46     3351.73    134.75 o
  12  -1   1     2137.30     2183.46    151.04 o
  13  -1   1        6.45      -54.85    128.82 o
 -13   0   1     5011.01     5386.70    246.18 o
 -12   0   1       70.53      191.04    146.87 o
 -11   0   1     1096.06     1202.25    160.24 o
 -10   0   1     5103.09     5373.57    185.33 o
  -9   0   1     1281.83     1185.74     78.87 o
  -8   0   1       24.09       -0.58     75.00 o
  -7   0   1      305.63      277.97     72.69 o
  -6   0   1    20282.09    19656.41    230.82 o
  -5   0   1    22592.11    22683.00    186.65 o
  -4   0   1     2619.68     2543.05     44.05 o
  -3   0   1     2491.31     2448.01     45.48 o
  -2   0   1     1141.56     1501.00     35.67 o
  -1   0   1    15591.51    16431.42    119.80 o
   0   0   1       19.05        0.79     20.33 o
   2   0   1    10706.10    10909.48    299.03 o
   3   0   1    11139.31    11277.34    411.10 o
   4   0   1     7272.12     7356.19    100.41 o
   5   0   1    28768.27    30046.63    312.30 o
   6   0   1    13505.50    12763.27    124.97 o
   7   0   1     8132.35     7990.13    106.37 o
   8   0   1       80.50      -22.23    102.36 o
   9   0   1     3706.22     3675.01    107.02 o
  10   0   1     7870.74     8062.43    169.68 o
  11   0   1    13774.46    13580.35    235.02 o
  12   0   1     3593.66     3620.81    173.82 o
  13   0   1     1645.26     1903.39    156.79 o
  14   0   1     4650.80     4877.92    316.67 o
 -13   1   1     1108.66     1250.53    170.86 o
 -12   1   1     1837.85     1757.14    194.58 o
 -11   1   1     1858.01     1990.85    215.57 o
 -10   1   1      331.13      297.55    102.48 o
  -9   1   1     2311.07     2405.59     99.46 o
  -8   1   1      278.14      381.99     68.36 o
  -7   1   1     8867.07     8722.04    140.26 o
  -6   1   1      415.18      352.95     46.42 o
  -5   1   1    11745.29    11983.92    114.98 o
  -4   1   1     1081.27     1122.74     39.37 o
  -3   1   1      299.43      242.27     36.68 o
  -2   1   1     3329.34     3478.26     51.33 o
  -1   1   1     9213.05     9365.06     77.69 o
   0   1   1    21786.20    22213.29    178.83 o
   1   1   1    24166.85    25192.58    203.40 o
   2   1   1       30.60       20.07     21.58 o
   3   1   1     6452.47     7018.95     67.29 o
   4   1   1     1998.39     2133.33     58.99 o
   5   1   1     1000.30      923.53     44.87 o
   6   1   1      275.45      228.82     40.11 o
   7   1   1     3182.81     3266.92    110.93 o
   8   1   1     7320.00     7607.24    152.68 o
   9   1   1    20448.15    20304.67    285.32 o
  10   1   1     1842.12     1942.24    101.60 o
  11   1   1        4.28      -20.57     93.85 o
  12   1   1      533.28      602.70    182.66 o
  13   1   1      396.90      521.66    133.85 o
  14   1   1      231.48      263.40    143.18 o
 -12   2   1     1726.15     1768.32    288.54 o
 -11   2   1      853.62     1044.85    149.04 o
 -10   2   1     3665.87     3868.14    224.68 o
  -9   2   1       37.60      112.64     76.65 o
  -8   2   1      744.88      758.67     86.45 o
  -7   2   1     8006.19     8166.65    170.17 o
  -6   2   1    11916.63    11695.29    159.00 o
  -5   2   1     7050.62     7073.94    115.81 o
  -4   2   1      431.56      512.78     37.52 o
  -3   2   1     4152.70     3933.63     78.12 o
  -2   2   1     4832.92     4723.11     59.07 o
  -1   2   1     6341.70     6444.99     66.67 o
   0   2   1      218.37      196.05     30.32 o
   1   2   1    34636.99    36212.05    249.38 o
   2   2   1     4518.95     4827.76     55.51 o
   3   2   1       87.75      104.60     31.12 o
   4   2   1    20496.57    22062.13    162.22 o
   5   2   1     3467.22     3770.69     69.53 o
   6   2   1     7823.63     8014.90     96.38 o
   7   2   1      959.17      957.71     59.46 o
   8   2   1      984.28      974.47     66.27 o
   9   2   1    14850.32    14886.26    423.85 o
  10   2   1     5828.88     5857.86    184.90 o
  11   2   1     2074.48     2161.16     99.97 o
  12   2   1      633.55      804.58    207.94 o
  13   2   1     2201.41     1952.99    160.52 o
  14   2   1      158.39      278.77    145.34 o
 -12   3   1     2139.71     2202.92    184.04 o
 -11   3   1     2213.40     2207.72    171.64 o
 -10   3   1      190.19       12.96    156.43 o
  -9   3   1     3829.01     3960.16    154.33 o
  -8   3   1     3902.22     3911.98    108.02 o
  -7   3   1     2835.15     3118.24    104.55 o
  -6   3   1      134.30      121.50     58.43 o
  -5   3   1       85.50       90.86     43.85 o
  -4   3   1     5902.58     5618.77    121.08 o
  -3   3   1     2469.17     2339.26     63.03 o
  -2   3   1       41.52       62.56     28.66 o
  -1   3   1     2875.76     2739.81     56.50 o
   0   3   1    15714.33    14537.61    120.73 o
   1   3   1    86137.52    87675.98    588.34 o
   2   3   1    31343.94    32512.82    250.03 o
   3   3   1     2009.56     2163.82     52.87 o
   4   3   1     1227.17     1105.39     42.40 o
   5   3   1    21161.19    21608.85    167.76 o
   6   3   1     3502.36     3306.43     59.98 o
   7   3   1    16107.86    16296.35    178.63 o
   8   3   1    39449.40    39606.36    376.22 o
   9   3   1    10941.78    11437.61    158.23 o
  10   3   1      605.10      560.84     78.48 o
  11   3   1     3066.85     3059.48    114.14 o
  12   3   1     2509.68     2518.73    132.19 o
  13   3   1     2574.14     2698.19    178.39 o
  14   3   1       28.53     -107.94    143.94 o
 -11   4   1      623.97      436.08    196.49 o
 -10   4   1      931.71      779.69    145.61 o
  -9   4   1     1309.08     1422.43    117.62 o
  -8   4   1     2424.10     2321.22    149.77 o
  -7   4   1     1285.61     1273.18     71.88 o
  -6   4   1     1700.60     1730.11     79.70 o
  -5   4   1     3578.32     3464.25     97.86 o
  -4   4   1     1580.80     1490.08     66.59 o
  -3   4   1       44.27       76.37     43.29 o
  -2   4   1     3506.35     3726.41     63.02 o
  -1   4   1     7179.94     6971.16    105.33 o
   0   4   1      506.33      523.98     40.98 o
   1   4   1    21759.27    22020.82    185.78 o
   2   4   1       93.07       76.26     42.80 o
   3   4   1     1074.61      990.81     48.55 o
   4   4   1    16999.76    17158.90    156.69 o
   5   4   1     4898.07     5079.57     84.07 o
   6   4   1     3307.29     3456.40     75.36 o
   7   4   1    11410.47    11146.85    112.22 o
   8   4   1      211.27      240.80     52.38 o
   9   4   1     6843.52     6931.84    130.00 o
  10   4   1     1052.94     1040.66     88.08 o
  11   4   1     4725.51     4704.81    144.55 o
  12   4   1     2557.67     2619.18    135.92 o
  13   4   1       24.29       24.19    176.94 o
  14   4   1     1626.89     1496.68    177.80 o
  15   4   1     5827.67     5627.02    263.46 o
 -11   5   1        7.69      -12.57    147.48 o
 -10   5   1      367.71      326.56    145.88 o
  -9   5   1     5171.41     5141.03    209.75 o
  -8   5   1     3889.47     3983.48    132.02 o
  -7   5   1       78.38      147.63     66.53 o
  -6   5   1     2767.32     2789.18    174.02 o
  -5   5   1     1398.38     1390.85     87.34 o
  -4   5   1    13529.53    13432.04    251.55 o
  -3   5   1     1367.32     1321.55     58.42 o
  -2   5   1      219.51      145.42     38.91 o
  -1   5   1    19733.83    19750.18    158.77 o
   0   5   1    21137.81    20359.85    236.14 o
   1   5   1      591.97      635.87     59.84 o
   2   5   1       64.54       76.33     46.08 o
   3   5   1     8943.36     9384.98    108.33 o
   4   5   1     3001.74     2921.57     68.65 o
   5   5   1     8522.95     9116.25    114.87 o
   6   5   1     1064.56     1261.58     56.69 o
   7   5   1    11386.68    11339.89    127.43 o
   8   5   1    27958.82    29172.33    231.38 o
   9   5   1      514.08      500.19     46.57 o
  10   5   1      797.62      852.14     89.27 o
  11   5   1      425.55      421.08     97.47 o
  12   5   1      534.08      379.58    112.20 o
  13   5   1      429.57      461.84    114.63 o
  14   5   1       66.88      -54.59    148.80 o
  15   5   1     1088.28     1053.55    184.01 o
 -10   6   1     3548.28     3810.42    205.27 o
  -9   6   1      748.46      662.80    144.33 o
  -8   6   1      138.00      209.30    124.73 o
  -7   6   1      101.48      149.66     80.21 o
  -6   6   1     1877.29     1921.27     83.44 o
  -5   6   1    14206.50    14439.07    232.19 o
  -4   6   1     3980.90     3981.68    111.89 o
  -3   6   1     3036.31     3220.89    104.60 o
  -2   6   1    10737.67    10647.02    106.69 o
  -1   6   1     3686.45     3685.85     82.38 o
   0   6   1      216.58      189.11     43.03 o
   1   6   1      858.54      861.33     63.42 o
   2   6   1    29429.06    30216.73    251.42 o
   3   6   1    27059.46    27513.79    234.87 o
   4   6   1     1753.91     1764.29     60.97 o
   5   6   1     8314.46     8339.63    198.89 o
   6   6   1    28541.86    29301.87    237.31 o
   7   6   1    12875.05    12813.68    142.62 o
   8   6   1     1186.57     1210.49     60.36 o
   9   6   1       76.83      191.69     52.82 o
  10   6   1     7185.03     7278.86    114.19 o
  11   6   1     7740.96     7926.53    291.59 o
  12   6   1     7145.07     6991.29    204.14 o
  13   6   1      810.65      994.83    129.36 o
  14   6   1     7403.88     6711.50    268.16 o
  15   6   1     1132.63     1517.27    303.80 o
 -10   7   1        5.52      -83.87    154.74 o
  -9   7   1       21.62      -34.00    141.97 o
  -8   7   1       11.63      -57.44    158.34 o
  -7   7   1     2022.64     2064.16    110.94 o
  -6   7   1     2131.87     2304.16    204.49 o
  -5   7   1      485.02      491.77     82.47 o
  -4   7   1        2.65       97.65     70.31 o
  -3   7   1     1469.69     1365.71     91.09 o
  -2   7   1      112.90      159.53     52.61 o
  -1   7   1      204.86      120.66     51.07 o
   0   7   1       90.46      125.65     49.44 o
   1   7   1    27829.23    27117.38    234.04 o
   2   7   1     8620.46     8689.91    151.23 o
   3   7   1       25.46       38.81     47.91 o
   4   7   1     1273.46     1491.40     57.79 o
   5   7   1     4096.28     3937.36     95.09 o
   6   7   1     4082.26     4164.79     97.13 o
   7   7   1     5588.35     5850.22     99.26 o
   8   7   1     3225.01     3079.46    101.01 o
   9   7   1     8892.19     8477.48    149.45 o
  10   7   1     4063.11     4141.02    120.21 o
  11   7   1     3930.48     4003.47    183.66 o
  12   7   1       91.49       24.16    115.41 o
  13   7   1     1456.07     1412.35    136.59 o
  14   7   1       93.28       88.19    215.09 o
  15   7   1      377.15      521.54    180.08 o
  -9   8   1        7.44      -33.05    150.39 o
  -8   8   1        6.61      168.55    144.22 o
  -7   8   1       69.74      -91.76    129.68 o
  -6   8   1     7328.02     7136.20    193.23 o
  -5   8   1      636.81      613.77    106.31 o
  -4   8   1      480.06      418.65     85.79 o
  -3   8   1     2265.39     2334.46    100.85 o
  -2   8   1     4103.74     4337.88    128.73 o
  -1   8   1      149.48       71.73     53.22 o
   0   8   1     3330.65     3263.88     89.91 o
   1   8   1      184.01       93.73     50.70 o
   2   8   1    16194.49    16072.68    178.18 o
   3   8   1    10278.48    10662.72    143.97 o
   4   8   1       21.82       60.36     48.78 o
   5   8   1      109.62      166.59     53.47 o
   6   8   1     2557.23     2437.52     98.75 o
   7   8   1       56.71       36.75     73.95 o
   8   8   1     2429.34     2416.75     98.60 o
   9   8   1     2370.31     2402.94     97.49 o
  10   8   1     1180.80     1243.57    124.50 o
  11   8   1      761.79      623.87     92.34 o
  12   8   1      564.52      457.51    123.01 o
  13   8   1     1247.21     1063.37    137.29 o
  14   8   1      993.26     1053.12    186.53 o
  15   8   1     2439.28     2513.96    312.86 o
  -8   9   1     2152.70     2163.39    183.52 o
  -7   9   1     4180.85     4107.51    212.45 o
  -6   9   1      148.25      -70.09    141.59 o
  -5   9   1     2232.06     2175.17    165.77 o
  -4   9   1     3057.49     3038.73    140.73 o
  -3   9   1     8212.69     7748.26    194.30 o
  -2   9   1      223.67      191.19     97.64 o
  -1   9   1      899.46      867.01     55.55 o
   0   9   1     8239.32     8025.68    126.69 o
   1   9   1    17012.43    16944.29    281.42 o
   2   9   1     3727.91     3574.97    109.88 o
   3   9   1        1.51        8.32     64.24 o
   4   9   1     2064.64     2114.95    102.38 o
   5   9   1     7158.78     7199.98    178.42 o
   6   9   1       20.10       16.12     73.06 o
   7   9   1     1068.41     1088.46     84.67 o
   8   9   1    22213.23    22167.86    318.08 o
   9   9   1     7308.85     7486.37    173.77 o
  10   9   1     2072.93     2075.33    113.86 o
  11   9   1      479.52      256.29    244.00 o
  12   9   1      991.20     1296.40    149.99 o
  13   9   1     5963.26     5924.12    335.92 o
  14   9   1      150.23       55.46    202.21 o
  15   9   1       87.66       10.46    177.37 o
  -7  10   1      315.75      360.20    161.94 o
  -6  10   1      858.28      926.66    352.92 o
  -5  10   1     2538.60     2367.20    212.23 o
  -4  10   1     1893.65     1729.08    165.88 o
  -3  10   1       98.67      205.93    106.38 o
  -2  10   1      603.84      933.51    116.19 o
  -1  10   1     3976.21     4016.18    103.74 o
   0  10   1     2262.72     2213.33     90.46 o
   1  10   1     1344.91     1540.99    100.57 o
   2  10   1       83.21       88.10     81.07 o
   3  10   1     4080.41     4158.75    137.75 o
   4  10   1      263.39      232.18     83.45 o
   5  10   1      653.79      566.80    116.21 o
   6  10   1     2631.48     2602.27    121.44 o
   7  10   1    17659.08    17053.19    256.82 o
   8  10   1      986.33     1041.91     92.96 o
   9  10   1       95.33       83.90     83.66 o
  10  10   1       48.83       94.42    128.83 o
  11  10   1       40.87       41.78    109.97 o
  12  10   1     1510.97     1553.62    149.44 o
  13  10   1     1129.94     1173.97    150.41 o
  14  10   1      668.30      722.33    150.79 o
  15  10   1     3880.46     4291.04    261.53 o
  -7  11   1     1395.37     1449.16    196.24 o
  -6  11   1     1454.11     1686.47    194.57 o
  -5  11   1      361.48      360.09    160.42 o
  -4  11   1     1680.30     1659.40    177.56 o
  -3  11   1      217.71      187.43    149.98 o
  -2  11   1      734.02      653.94    187.91 o
  -1  11   1     3841.53     3640.92    117.92 o
   0  11   1      479.10      605.49     90.33 o
   1  11   1      394.11      420.38     94.89 o
   2  11   1     1340.54     1302.87     97.07 o
   3  11   1      158.43       96.65     84.93 o
   4  11   1      889.99      775.18     94.53 o
   5  11   1      285.98      314.06     88.27 o
   6  11   1     1845.72     1708.07    139.65 o
   7  11   1     2521.59     2627.66    115.27 o
   8  11   1     5512.60     5167.59    201.52 o
   9  11   1      904.73      825.46    100.66 o
  10  11   1     1445.69     1398.22    115.51 o
  11  11   1      321.21      328.95    119.19 o
  12  11   1      242.64      307.84    121.19 o
  13  11   1      187.94      310.02    151.98 o
  14  11   1     2488.08     2700.85    216.85 o
  15  11   1     1677.66     1601.10    224.34 o
  -6  12   1      383.58      429.96    177.72 o
  -5  12   1     3253.14     3443.32    225.20 o
  -4  12   1       60.60     -221.67    294.74 o
  -3  12   1      754.77      712.72    170.08 o
  -2  12   1     6034.04     6071.29    256.63 o
  -1  12   1     1417.33     1442.06    518.89 o
   0  12   1      822.70      593.41    108.63 o
   1  12   1      893.81      765.75    153.24 o
   2  12   1     2144.29     1965.10    126.52 o
   3  12   1     5529.45     5415.04    152.72 o
   4  12   1       42.59      -33.10     88.71 o
   5  12   1       32.39      -41.23    119.97 o
   6  12   1     5363.23     5177.17    151.16 o
   7  12   1     7887.37     7600.88    232.05 o
   8  12   1       13.56      -16.97     90.86 o
   9  12   1      212.74      152.59     98.77 o
  10  12   1      654.17      650.53    116.84 o
  11  12   1      550.96      506.11    129.79 o
  12  12   1     1606.01     1539.86    173.25 o
  13  12   1      362.42      433.69    237.03 o
  14  12   1     6625.99     6893.89    312.02 o
  -5  13   1      419.92      254.72    264.21 o
  -4  13   1       13.67     -172.28    172.28 o
  -3  13   1      101.48       39.43    165.24 o
  -2  13   1        2.59       32.68    263.26 o
  -1  13   1      259.68      256.80    157.98 o
   0  13   1     1644.16     1535.75    180.51 o
   1  13   1     2266.86     2064.14    187.25 o
   2  13   1     5374.71     5668.83    191.70 o
   3  13   1      249.23      -37.02    110.43 o
   4  13   1      571.05      581.18    107.57 o
   5  13   1      876.84      875.79    106.60 o
   6  13   1      132.90      -77.59     98.02 o
   7  13   1      140.56       24.49    100.05 o
   8  13   1      120.61       19.06    116.37 o
   9  13   1     6560.42     7047.73    301.37 o
  10  13   1     2536.86     2660.47    154.52 o
  11  13   1      231.41      179.72    119.63 o
  12  13   1      547.15      868.21    147.93 o
  13  13   1     3270.93     3997.84    275.18 o
  14  13   1     1027.05     1068.47    206.29 o
  -4  14   1      527.79      627.53    285.20 o
  -3  14   1      780.50      556.01    191.42 o
  -2  14   1      323.11      644.05    185.82 o
  -1  14   1       52.94      168.06    209.37 o
   0  14   1      356.65      396.96    170.01 o
   1  14   1      204.26      170.17    163.58 o
   2  14   1     1608.88     1470.01    261.50 o
   3  14   1       15.48       41.07    125.69 o
   4  14   1      258.60      352.66    158.33 o
   5  14   1      763.66      987.47    142.22 o
   6  14   1      726.81      901.09    140.35 o
   7  14   1      150.88      194.28    116.60 o
   8  14   1     4446.90     4550.01    158.01 o
   9  14   1       11.27      -67.73    122.54 o
  10  14   1       87.09       76.40    127.67 o
  11  14   1      422.99      225.54    129.90 o
  12  14   1      216.80       43.07    142.02 o
  13  14   1      366.82       67.21    248.00 o
  -2  15   1       11.69       73.57    194.51 o
  -1  15   1       77.90      119.59    225.11 o
   0  15   1        5.51       43.93    263.26 o
   1  15   1     1991.81     2342.33    237.03 o
   2  15   1      305.13      318.79    171.65 o
   3  15   1        3.32      -66.66    121.14 o
   4  15   1     1335.52     1237.78    146.19 o
   5  15   1      188.83      242.08    124.76 o
   6  15   1      294.60      136.81    186.12 o
   7  15   1     1385.66     1399.23    184.20 o
   8  15   1     1773.79     1945.49    152.31 o
   9  15   1    10670.05    10268.24    253.45 o
  10  15   1     2677.18     2722.45    169.37 o
  11  15   1      273.56      302.69    137.73 o
  12  15   1      257.06      252.31    142.22 o
  13  15   1     2309.99     1931.53    240.00 o
  -1  16   1      363.05      315.37    385.35 o
   0  16   1      655.56      659.98    205.38 o
   1  16   1      301.84      501.47    198.96 o
   2  16   1     1216.00     1241.78    201.39 o
   3  16   1     1800.77     1925.06    209.61 o
   4  16   1      513.46      375.99    142.98 o
   5  16   1      274.74      405.30    130.87 o
   6  16   1      596.56      773.97    213.40 o
   7  16   1     2709.15     3102.13    176.01 o
   8  16   1     5051.92     4799.11    228.15 o
   9  16   1       17.14     -101.08    156.63 o
  10  16   1      575.98      939.52    174.82 o
  11  16   1      421.25      628.29    212.75 o
  12  16   1      887.17      965.73    173.34 o
   1  17   1     1185.88     1057.67    219.31 o
   2  17   1     1214.30     1381.34    243.23 o
   3  17   1       79.05      189.54    185.24 o
   4  17   1      292.46      243.39    190.40 o
   5  17   1       24.80      113.71    147.05 o
   6  17   1      695.33      828.48    176.09 o
   7  17   1       30.79      295.85    165.70 o
   8  17   1     1970.56     1994.09    256.21 o
   9  17   1      317.38      295.23    356.46 o
  10  17   1       36.67       87.66    172.85 o
  11  17   1       22.75     -178.79    178.79 o
   4  18   1      225.98      567.94    309.52 o
   5  18   1      358.16      281.71    218.43 o
   6  18   1     1074.17      899.55    220.62 o
   7  18   1     1431.10     1855.17    478.19 o
   8  18   1      302.22      262.64    174.94 o
   9  18   1      279.26      498.61    184.20 o
  -9 -17   2      272.66      364.15    254.10 o
  -8 -17   2      693.50     1039.67    238.53 o
  -7 -17   2     2961.72     3201.37    427.23 o
  -6 -17   2      266.59      373.71    157.61 o
  -5 -17   2      264.42      387.91    202.65 o
  -4 -17   2     4394.74     5298.72    291.79 o
  -3 -17   2     3859.02     4034.73    267.26 o
  -2 -17   2      434.93      296.13    200.41 o
 -10 -16   2        7.70     -158.37    170.22 o
  -9 -16   2      648.72      464.60    176.73 o
  -8 -16   2     4264.99     4632.55    237.12 o
  -7 -16   2     1368.52     1616.62    189.64 o
  -6 -16   2       91.07      159.71    232.53 o
  -5 -16   2     9497.90    10236.71    320.56 o
  -4 -16   2     4055.32     4044.93    415.40 o
  -3 -16   2      376.73      424.05    289.97 o
  -2 -16   2      673.36      582.13    314.29 o
  -1 -16   2     1620.45     1512.95    213.12 o
   0 -16   2     1603.73     1865.22    220.03 o
   1 -16   2       63.07     -192.63    193.65 o
 -11 -15   2        5.39      105.40    163.24 o
 -10 -15   2      830.25      842.84    176.80 o
  -9 -15   2      731.28      946.60    186.51 o
  -8 -15   2       47.21       37.02    171.50 o
  -7 -15   2       50.97      128.31    137.12 o
  -6 -15   2     2466.60     2655.77    217.39 o
  -5 -15   2      752.46      812.11    164.93 o
  -4 -15   2      945.45      881.99    171.47 o
  -3 -15   2        7.55      -83.97    121.89 o
  -2 -15   2      429.30      595.07    180.07 o
  -1 -15   2      202.73       67.48    176.15 o
   0 -15   2      198.34       83.70    175.86 o
   1 -15   2     1591.92     1718.89    210.06 o
   2 -15   2     3424.30     3634.76    242.67 o
 -12 -14   2      251.09      146.14    197.27 o
 -11 -14   2       22.43       27.66    135.22 o
 -10 -14   2       45.21       -8.53    135.50 o
  -9 -14   2     1373.36     1427.55    178.79 o
  -8 -14   2     2076.97     2067.28    183.98 o
  -7 -14   2       92.56      -82.45    126.99 o
  -6 -14   2     6797.71     7205.37    245.72 o
  -5 -14   2     6531.48     6852.82    210.93 o
  -4 -14   2       37.67      133.61    118.37 o
  -3 -14   2      430.95      526.02    124.71 o
  -2 -14   2      108.75      -20.95    115.62 o
  -1 -14   2     1423.62     1190.78    184.06 o
   0 -14   2      981.98      711.81    175.30 o
   1 -14   2       24.34     -127.40    190.29 o
   2 -14   2     2585.35     2812.79    237.98 o
   3 -14   2     4087.45     4167.81    285.20 o
   4 -14   2        7.59      173.97    179.90 o
 -13 -13   2       37.41      219.24    192.68 o
 -12 -13   2       58.38       24.12    325.73 o
 -11 -13   2     3378.85     3044.87    169.82 o
 -10 -13   2     3122.37     3154.41    169.05 o
  -9 -13   2     3107.80     3410.09    173.71 o
  -8 -13   2     1057.55     1107.81    185.29 o
  -7 -13   2     7664.04     7750.67    237.21 o
  -6 -13   2     8864.90     9199.13    226.86 o
  -5 -13   2      977.31     1115.00    114.62 o
  -4 -13   2      882.59      909.96    124.50 o
  -3 -13   2    12097.06    11807.04    383.88 o
  -2 -13   2     5217.82     5658.35    192.33 o
  -1 -13   2     6090.05     6836.56    458.32 o
   0 -13   2      994.53     1230.29    172.34 o
   1 -13   2     6130.26     6430.31    266.25 o
   2 -13   2     4407.04     4478.69    231.06 o
   3 -13   2      223.66      411.26    162.00 o
   4 -13   2      714.42      656.33    174.18 o
   5 -13   2     3319.39     3879.25    413.01 o
 -13 -12   2       91.76      -36.75    185.22 o
 -12 -12   2     2838.90     2790.01    237.82 o
 -11 -12   2      259.08      354.56    123.83 o
 -10 -12   2        8.07     -118.14    118.14 o
  -9 -12   2       48.13      136.35    123.18 o
  -8 -12   2     3046.73     3119.74    155.17 o
  -7 -12   2       41.39      247.83    143.09 o
  -6 -12   2     3121.88     3085.46    178.35 o
  -5 -12   2      676.00      657.83    101.57 o
  -4 -12   2    15437.13    15909.31    239.46 o
  -3 -12   2     1543.55     1550.93    101.08 o
  -2 -12   2      133.67      198.61    107.35 o
  -1 -12   2     1779.18     1624.62    117.98 o
   0 -12   2     2894.79     2644.44    127.12 o
   1 -12   2      206.97      100.27    144.61 o
   2 -12   2      364.11      335.16    151.53 o
   3 -12   2     2116.67     2258.49    186.38 o
   4 -12   2     5156.38     5641.06    505.06 o
   5 -12   2     1193.78     1435.81    179.63 o
   6 -12   2      365.06      157.34    163.20 o
 -13 -11   2      286.62       46.84    179.19 o
 -12 -11   2     2032.73     2156.19    329.07 o
 -11 -11   2     6005.00     6146.55    220.82 o
 -10 -11   2     1406.29     1210.47    132.30 o
  -9 -11   2      305.51      213.55    122.53 o
  -8 -11   2      300.39      346.06     97.58 o
  -7 -11   2     5502.56     5480.89    177.35 o
  -6 -11   2      673.87      552.55     94.58 o
  -5 -11   2      772.35      745.73     99.07 o
  -4 -11   2     3666.88     3921.23    242.47 o
  -3 -11   2     2935.32     3094.75    129.68 o
  -2 -11   2     5306.11     5380.69    132.91 o
  -1 -11   2     7494.95     7335.88    172.55 o
   0 -11   2       12.76      -78.38     78.38 o
   1 -11   2     2442.97     2473.82    138.75 o
   2 -11   2       21.37     -131.97    131.97 o
   3 -11   2     1428.17     1417.03    159.83 o
   4 -11   2     1188.60     1074.58    154.60 o
   5 -11   2     2623.02     3094.23    417.30 o
   6 -11   2       15.65        3.50    253.72 o
   7 -11   2        0.13       -5.03    146.24 o
 -14 -10   2       79.51       -4.87    188.72 o
 -13 -10   2     3661.83     4019.04    378.20 o
 -12 -10   2     7637.03     7818.71    814.10 o
 -11 -10   2      168.36      102.74    122.92 o
 -10 -10   2      148.08      119.99    104.60 o
  -9 -10   2     5237.62     5244.67    178.58 o
  -8 -10   2     2828.14     2641.58    121.81 o
  -7 -10   2     2361.06     2513.72    136.43 o
  -6 -10   2     1044.36     1227.19    128.11 o
  -5 -10   2    21036.28    20125.91    261.07 o
  -4 -10   2    10413.08     9874.83    174.95 o
  -3 -10   2     1673.14     1718.09     97.58 o
  -2 -10   2     9766.49     9656.43    179.77 o
  -1 -10   2     5285.55     5436.06    146.59 o
   0 -10   2     3619.99     3721.52    111.44 o
   1 -10   2      747.40      710.49     52.90 o
   2 -10   2      324.17      291.94    100.02 o
   3 -10   2    16191.06    16571.30    404.98 o
   4 -10   2    11757.89    11537.90    231.44 o
   5 -10   2      823.56      689.11    174.55 o
   6 -10   2      266.98      400.85    134.55 o
   7 -10   2     2513.66     2563.83    171.28 o
   8 -10   2     2351.12     2593.08    181.37 o
 -14  -9   2     1089.55     1358.02    212.67 o
 -13  -9   2      186.94      411.49    186.87 o
 -12  -9   2      599.71      547.75    135.88 o
 -11  -9   2      433.02      432.40    120.88 o
 -10  -9   2     1396.16     1475.79    132.17 o
  -9  -9   2       90.17      288.81     92.02 o
  -8  -9   2       58.97       36.00     88.78 o
  -7  -9   2     2395.71     2571.00    136.34 o
  -6  -9   2    18341.19    17096.23    233.53 o
  -5  -9   2      593.25      513.02    126.49 o
  -4  -9   2     1017.40      942.99     85.10 o
  -3  -9   2      686.53      752.51     97.67 o
  -2  -9   2      974.80     1049.66    118.95 o
  -1  -9   2     3659.75     3595.82    106.07 o
   0  -9   2      163.89      160.55     51.62 o
   1  -9   2     1099.87     1046.87     54.41 o
   2  -9   2    22942.04    23440.23    466.30 o
   3  -9   2     2321.14     2339.76    101.25 o
   4  -9   2       10.50      -14.06     91.92 o
   5  -9   2      337.12      277.43    118.74 o
   6  -9   2      844.93      889.40    106.05 o
   7  -9   2     3684.97     3628.12    175.69 o
   8  -9   2     1159.90      985.54    143.85 o
   9  -9   2     1623.28     1885.73    235.60 o
 -14  -8   2      967.53      787.39    202.53 o
 -13  -8   2     3504.27     3428.20    236.69 o
 -12  -8   2     1499.99     1592.00    192.30 o
 -11  -8   2      489.98      682.85    127.35 o
 -10  -8   2      413.90      450.06    122.79 o
  -9  -8   2      208.61      234.08     91.53 o
  -8  -8   2      184.74       87.59     95.66 o
  -7  -8   2      268.39      187.34     80.94 o
  -6  -8   2     8526.95     8053.48    156.52 o
  -5  -8   2    26265.32    25862.04    296.53 o
  -4  -8   2        9.28      -62.39     62.39 o
  -3  -8   2     2237.22     2360.86     76.86 o
  -2  -8   2      235.65      193.02     49.24 o
  -1  -8   2     1148.93     1168.24     58.81 o
   0  -8   2      362.83      357.59     50.12 o
   1  -8   2     4020.74     4087.73     76.72 o
   2  -8   2      998.71     1005.64    111.88 o
   3  -8   2     6248.04     6266.69    171.54 o
   4  -8   2        1.90       32.01     65.99 o
   5  -8   2      271.68      237.84     71.08 o
   6  -8   2      176.79      179.76     88.03 o
   7  -8   2       15.58       73.76     84.03 o
   8  -8   2      400.03      282.38    122.52 o
   9  -8   2     1296.66      879.44    204.12 o
  10  -8   2      623.74      570.39    209.84 o
 -14  -7   2       45.58      199.73    185.81 o
 -13  -7   2      181.91      115.86    175.95 o
 -12  -7   2      503.90      360.73    172.05 o
 -11  -7   2     2310.44     2248.78    144.85 o
 -10  -7   2     4395.80     4236.04    163.73 o
  -9  -7   2      222.66      223.06     81.48 o
  -8  -7   2     1047.55     1207.53     88.37 o
  -7  -7   2    19469.13    19272.74    245.08 o
  -6  -7   2     9667.72     9373.77    149.86 o
  -5  -7   2       77.53       26.66     62.99 o
  -4  -7   2      707.29      689.57     60.55 o
  -3  -7   2      908.45      723.01     52.96 o
  -2  -7   2     7489.93     6966.75    128.56 o
  -1  -7   2    11670.44    11175.68    128.40 o
   0  -7   2     1282.06     1312.36     54.55 o
   1  -7   2    11999.38    11625.65    170.00 o
   2  -7   2    14031.89    13933.42    189.06 o
   3  -7   2      105.27      101.14     69.67 o
   4  -7   2      576.86      455.11     75.34 o
   5  -7   2     2303.25     2390.47     82.62 o
   6  -7   2     3895.23     3956.44    162.46 o
   7  -7   2      629.63      717.58    106.70 o
   8  -7   2     2216.24     2209.30    104.31 o
   9  -7   2     9276.36     9508.52    203.52 o
  10  -7   2     4549.93     4587.95    298.55 o
 -14  -6   2     2012.75     1998.60    273.75 o
 -13  -6   2      339.87      116.01    164.15 o
 -12  -6   2     2081.89     2186.07    194.94 o
 -11  -6   2     6266.73     6295.39    193.54 o
 -10  -6   2      187.49      128.15     82.90 o
  -9  -6   2       44.02       88.83     71.68 o
  -8  -6   2     2009.49     1981.61     91.94 o
  -7  -6   2      531.01      501.74     76.96 o
  -6  -6   2     2054.25     2151.81     83.37 o
  -5  -6   2      200.75      226.09     53.40 o
  -4  -6   2     8145.47     7828.60    114.33 o
  -3  -6   2     9722.63     9743.13    118.53 o
  -2  -6   2     9890.69     9744.87    123.48 o
  -1  -6   2      437.91      375.15     45.34 o
   0  -6   2    10660.96    10749.09    117.30 o
   1  -6   2     2578.32     2591.00     60.30 o
   2  -6   2     5785.89     5752.25     95.61 o
   3  -6   2     4009.25     3949.11    151.13 o
   4  -6   2    11782.31    11771.69    178.89 o
   5  -6   2     7033.15     7024.42    136.72 o
   6  -6   2     4231.13     4117.02     97.04 o
   7  -6   2      948.62     1040.73     84.56 o
   8  -6   2     8404.53     8535.37    157.92 o
   9  -6   2     2898.90     2825.57    109.01 o
  10  -6   2      688.62      623.79    126.75 o
  11  -6   2      345.53      219.38    195.54 o
 -14  -5   2      279.35      220.98    176.65 o
 -13  -5   2     1053.14     1151.37    211.27 o
 -12  -5   2     1185.40     1168.79    179.32 o
 -11  -5   2     5127.40     5387.80    176.52 o
 -10  -5   2     6293.51     5874.54    192.06 o
  -9  -5   2       42.26       61.29     68.37 o
  -8  -5   2       71.39       52.74     65.84 o
  -7  -5   2     3147.87     3113.05     99.05 o
  -6  -5   2       23.89       89.34     48.46 o
  -5  -5   2     2901.97     2858.52     92.07 o
  -4  -5   2      482.71      596.94     55.81 o
  -3  -5   2     1355.91     1271.74     51.63 o
  -2  -5   2     5099.66     5007.40     84.50 o
  -1  -5   2        0.52      -35.84     45.44 o
   0  -5   2     1341.77     1294.04     56.09 o
   1  -5   2    16367.57    16389.21    141.73 o
   2  -5   2     2042.62     1946.90     63.70 o
   3  -5   2    23342.67    23527.99    336.27 o
   4  -5   2       27.48       25.50     52.77 o
   5  -5   2     2528.20     2538.28     73.50 o
   6  -5   2      195.58      203.10     45.91 o
   7  -5   2      315.66      316.53     52.54 o
   8  -5   2      131.59       73.36     67.48 o
   9  -5   2     1265.11     1405.45     86.98 o
  10  -5   2       96.35      123.79     90.07 o
  11  -5   2     4453.19     4318.01    279.47 o
  12  -5   2      112.04       25.75    194.58 o
 -14  -4   2        0.90      219.65    179.80 o
 -13  -4   2      538.81      800.60    175.67 o
 -12  -4   2     5320.79     5458.16    255.15 o
 -11  -4   2     4179.00     4571.21    224.40 o
 -10  -4   2      288.03      158.40    120.49 o
  -9  -4   2      549.07      361.27    101.23 o
  -8  -4   2       28.24      139.43     55.24 o
  -7  -4   2       50.58       94.80     52.41 o
  -6  -4   2      153.92      246.19     52.25 o
  -5  -4   2    12366.30    12050.41    127.78 o
  -4  -4   2    17147.37    16549.27    167.77 o
  -3  -4   2     2877.18     2741.89     67.80 o
  -2  -4   2      926.18     1013.96     49.91 o
  -1  -4   2     8683.65     8316.16     97.60 o
   0  -4   2     6936.25     6549.34     79.53 o
   1  -4   2       23.61       33.78     31.91 o
   2  -4   2     2970.19     3293.71     88.71 o
   3  -4   2    13719.20    13451.76    150.64 o
   4  -4   2    12148.18    11487.01    196.60 o
   5  -4   2     7938.82     7669.06    136.17 o
   6  -4   2     3347.69     3566.29    103.96 o
   7  -4   2     1785.21     1935.83     86.55 o
   8  -4   2     1010.71      993.04     55.99 o
   9  -4   2      451.41      340.58     71.57 o
  10  -4   2      948.26      948.24     85.34 o
  11  -4   2     4299.46     4486.05    224.15 o
  12  -4   2     1373.58     1175.13    205.07 o
 -13  -3   2      788.27      886.55    240.84 o
 -12  -3   2       85.17      108.26    151.08 o
 -11  -3   2     4152.27     4149.07    257.06 o
 -10  -3   2      666.19      576.92     98.06 o
  -9  -3   2        2.82       14.72     49.27 o
  -8  -3   2      195.43      237.48     45.35 o
  -7  -3   2      671.76      605.01     48.66 o
  -6  -3   2     3804.37     3384.53     98.43 o
  -5  -3   2    13237.24    13581.93    150.30 o
  -4  -3   2     2657.30     2679.19     79.15 o
  -3  -3   2      945.30      954.48     51.74 o
  -2  -3   2     1013.43     1022.40     47.50 o
  -1  -3   2     1254.32     1043.70     49.07 o
   0  -3   2       17.95      -28.06     36.17 o
   1  -3   2      220.62      242.02     28.16 o
   2  -3   2    33039.86    33053.65    368.56 o
   3  -3   2     8826.40     8602.44    146.35 o
   4  -3   2     5170.86     5395.48    208.41 o
   5  -3   2        4.01       56.28    131.63 o
   6  -3   2      292.39      288.31     51.16 o
   7  -3   2     2442.33     2536.82    114.34 o
   8  -3   2      118.46      239.23     70.16 o
   9  -3   2     3725.70     3719.08    104.50 o
  10  -3   2    14630.96    14939.47    214.91 o
  11  -3   2     4361.51     4640.87    147.51 o
  12  -3   2      279.66      580.89    181.23 o
  13  -3   2      308.64      -70.58    187.91 o
 -13  -2   2     4322.09     4093.99    445.44 o
 -12  -2   2     2081.51     2332.36    385.35 o
 -11  -2   2     1431.74     1661.63    168.36 o
 -10  -2   2      156.49      249.59    129.35 o
  -9  -2   2     2749.90     2820.53    104.20 o
  -8  -2   2      280.02      166.30     63.97 o
  -7  -2   2     2481.60     2410.00     60.32 o
  -6  -2   2       54.13       61.17     41.05 o
  -5  -2   2    29204.24    29207.49    224.28 o
  -4  -2   2     4407.13     4203.92     80.80 o
  -3  -2   2     5273.72     5418.92     84.11 o
  -2  -2   2     3202.85     3451.53     68.94 o
  -1  -2   2    18821.01    18963.52    152.83 o
   0  -2   2     7058.45     7187.72     74.32 o
   1  -2   2     8177.51     7870.75     67.57 o
   2  -2   2     3941.57     3869.54     86.62 o
   3  -2   2    21475.52    21677.82    512.21 o
   4  -2   2       79.83      289.01    132.58 o
   5  -2   2      146.73       61.05    130.68 o
   6  -2   2     1865.89     1756.97    169.78 o
   7  -2   2       85.00      108.95     53.03 o
   8  -2   2      834.26      885.42     71.77 o
   9  -2   2    10361.12    10372.77    136.66 o
  10  -2   2       17.49       48.03     69.41 o
  11  -2   2     1461.98     1565.51    100.97 o
  12  -2   2        0.81       65.52    115.95 o
  13  -2   2     1827.24     1708.32    213.66 o
 -13  -1   2      731.03      729.62    173.69 o
 -12  -1   2     3297.79     3786.12    340.52 o
 -11  -1   2       47.90      185.39    179.32 o
 -10  -1   2     7922.58     7623.54    246.21 o
  -9  -1   2       48.61       79.77     83.91 o
  -8  -1   2       17.63       22.60     75.64 o
  -7  -1   2     3290.87     3362.05    100.17 o
  -6  -1   2     8029.76     7596.03     87.25 o
  -5  -1   2      487.64      449.29     49.57 o
  -4  -1   2       74.53       48.70     36.95 o
  -3  -1   2      380.02      333.49     44.94 o
  -2  -1   2     3022.87     2776.16     62.32 o
  -1  -1   2     4721.37     4781.29     57.55 o
   0  -1   2     1719.53     1649.59     36.40 o
   1  -1   2    44409.94    45820.24    326.13 o
   2  -1   2    35982.29    38279.33    787.87 o
   3  -1   2      869.65      850.82    131.63 o
   4  -1   2       81.96       11.45    122.09 o
   5  -1   2      150.37       54.37    128.77 o
   6  -1   2     6174.08     6664.45    264.21 o
   7  -1   2     2112.06     2021.63     78.59 o
   8  -1   2     1695.33     1705.97     79.64 o
   9  -1   2     8189.09     8204.65    133.21 o
  10  -1   2     8035.00     8293.10    146.61 o
  11  -1   2      570.31      540.28     72.59 o
  12  -1   2      186.48      127.68     92.94 o
  13  -1   2        8.99        3.82    180.27 o
 -13   0   2     2286.95     2405.28    204.15 o
 -12   0   2       32.77       65.21    356.73 o
 -11   0   2     3028.95     3123.71    192.89 o
 -10   0   2       14.52      178.36    216.04 o
  -9   0   2       11.32      176.16     98.58 o
  -8   0   2     1512.49     1552.53     91.90 o
  -7   0   2      206.25      259.96     64.45 o
  -6   0   2       62.37      133.03     49.34 o
  -5   0   2     2473.63     2388.90     54.48 o
  -4   0   2     7359.22     7334.98     81.82 o
  -3   0   2    24079.05    24816.81    177.78 o
  -2   0   2     6809.26     7145.83     83.35 o
  -1   0   2     3067.36     3154.40     45.24 o
   0   0   2    31929.20    33244.97    225.52 o
   1   0   2     8126.79     8281.52     64.11 o
   2   0   2     8753.61     9124.63    233.21 o
   3   0   2      168.32      236.80     97.29 o
   4   0   2     6377.72     6073.87    166.92 o
   5   0   2    16928.88    17262.75    306.20 o
   6   0   2     9259.65     9331.68    138.53 o
   7   0   2       63.10       65.26     49.56 o
   8   0   2    21943.95    22292.75    201.64 o
   9   0   2     2141.57     2194.41     71.13 o
  10   0   2       43.70       63.20     67.50 o
  11   0   2      982.23      972.53     84.66 o
  12   0   2     2556.88     2425.17    187.60 o
  13   0   2     2579.26     2699.67    159.57 o
  14   0   2      841.73      962.42    213.66 o
 -12   1   2     1527.17     1432.51    179.84 o
 -11   1   2     3351.52     3153.89    195.47 o
 -10   1   2      325.34      295.72    135.22 o
  -9   1   2        5.45       49.28    102.59 o
  -8   1   2      293.50      349.73     79.57 o
  -7   1   2      491.15      500.07     75.12 o
  -6   1   2      107.94      154.92     64.56 o
  -5   1   2     6043.51     6057.39     90.04 o
  -4   1   2     4972.08     4927.07     64.77 o
  -3   1   2    11702.67    11967.07    115.84 o
  -2   1   2      377.71      348.35     35.86 o
  -1   1   2     6033.48     5987.53     70.99 o
   0   1   2      716.84      709.67     30.02 o
   1   1   2    17424.45    18258.19    128.03 o
   2   1   2     1008.46     1107.14     26.23 o
   3   1   2     1670.99     1753.62     59.75 o
   4   1   2     6429.48     6508.23     96.86 o
   5   1   2      804.77      879.71     50.89 o
   6   1   2     1790.97     1912.13    118.59 o
   7   1   2     3295.77     3268.03     85.27 o
   8   1   2     1241.38     1375.36     51.98 o
   9   1   2     6102.78     5990.11     98.75 o
  10   1   2      993.38     1035.94     66.36 o
  11   1   2     3722.61     3663.77    252.04 o
  12   1   2      931.87     1012.42    103.49 o
  13   1   2      141.18      -16.65    118.70 o
  14   1   2       79.29      368.33    217.00 o
 -12   2   2     3395.65     3741.05    292.35 o
 -11   2   2      267.32      171.67    153.41 o
 -10   2   2     2628.11     2707.17    181.37 o
  -9   2   2     2257.03     2284.16    135.02 o
  -8   2   2     3956.37     3839.46    140.70 o
  -7   2   2      477.36      516.08     65.24 o
  -6   2   2     3312.07     3242.13     89.40 o
  -5   2   2      389.80      431.61     52.18 o
  -4   2   2    31352.48    31518.68    270.03 o
  -3   2   2     6828.04     6837.35     77.63 o
  -2   2   2     6402.31     6742.87    101.98 o
  -1   2   2     1642.84     1588.06     43.75 o
   0   2   2    54723.61    56176.04    410.75 o
   1   2   2     2355.07     2522.71     53.22 o
   2   2   2       73.83       46.83     29.45 o
   3   2   2     3097.18     3375.12     53.56 o
   4   2   2      857.98      790.78     39.27 o
   5   2   2    22726.52    23926.94    188.88 o
   6   2   2     6645.55     6793.84    233.79 o
   7   2   2      505.42      353.85     69.53 o
   8   2   2     4659.22     4764.43    104.24 o
   9   2   2     1208.80     1169.02     70.88 o
  10   2   2     4301.28     4117.93    155.45 o
  11   2   2      375.82      434.39     75.98 o
  12   2   2     6505.12     6197.54    150.33 o
  13   2   2     1113.75     1257.86    136.58 o
  14   2   2      756.48      877.17    232.74 o
 -11   3   2     1089.49     1276.15    227.49 o
 -10   3   2      835.44      930.34    159.81 o
  -9   3   2     1454.97     1179.96    247.04 o
  -8   3   2     2064.37     2279.33    102.02 o
  -7   3   2       57.05        3.62     61.46 o
  -6   3   2     6058.87     6015.29    112.14 o
  -5   3   2    18973.59    18640.44    246.43 o
  -4   3   2     2620.77     2663.49     69.40 o
  -3   3   2        8.80        9.75     34.81 o
  -2   3   2     4500.64     4602.44     72.47 o
  -1   3   2      114.82      183.00     38.16 o
   0   3   2      566.21      512.68     43.85 o
   1   3   2     2121.69     2138.27     50.97 o
   2   3   2    40925.66    42520.91    299.08 o
   3   3   2    16277.44    16318.34    122.21 o
   4   3   2      152.15      185.75     36.48 o
   5   3   2      311.04      321.02     46.41 o
   6   3   2     1254.97     1307.66     52.39 o
   7   3   2    13538.93    13595.31    140.55 o
   8   3   2     2950.23     2911.58     86.58 o
   9   3   2      198.87      191.80     64.47 o
  10   3   2    18608.52    19189.64    246.36 o
  11   3   2     4000.22     3926.00    113.24 o
  12   3   2     1840.02     1861.80    103.04 o
  13   3   2      111.33        6.73    100.38 o
  14   3   2      434.05      292.30    137.25 o
  15   3   2     1243.85     1046.46    162.80 o
 -11   4   2     1544.21     1820.04    396.32 o
 -10   4   2       66.09       94.25    146.74 o
  -9   4   2      711.98      894.72    148.38 o
  -8   4   2      465.05      506.32    157.11 o
  -7   4   2      489.92      503.14     73.78 o
  -6   4   2     7391.31     7465.25    129.07 o
  -5   4   2     3303.12     3253.01     92.76 o
  -4   4   2     6870.04     6664.18    157.01 o
  -3   4   2     1932.36     1893.07     64.84 o
  -2   4   2      185.70      188.58     40.42 o
  -1   4   2      500.54      419.77     48.71 o
   0   4   2      173.52      184.99     41.48 o
   1   4   2     6181.65     5797.54     87.26 o
   2   4   2    13714.14    14147.57    128.78 o
   3   4   2    10928.01    10987.86    132.81 o
   4   4   2     4760.74     4818.95     73.91 o
   5   4   2    14226.06    15054.49    139.85 o
   6   4   2     2777.84     2578.49     71.74 o
   7   4   2      973.79      971.66     40.33 o
   8   4   2       73.86      111.17     57.20 o
   9   4   2    20133.10    20037.83    270.19 o
  10   4   2     3820.77     3978.38    111.84 o
  11   4   2      231.54      301.98     82.88 o
  12   4   2      402.21      463.85    120.69 o
  13   4   2      179.96      148.35    206.94 o
  14   4   2      581.90      532.62    153.49 o
  15   4   2      244.02      530.65    156.72 o
 -11   5   2      271.59      440.45    170.64 o
 -10   5   2       86.21      247.39    151.31 o
  -9   5   2       15.95       -4.85    142.94 o
  -8   5   2      466.24      446.54    136.91 o
  -7   5   2       99.17      153.51     83.18 o
  -6   5   2     4323.89     4322.27    138.06 o
  -5   5   2     3544.86     3697.81    156.34 o
  -4   5   2     2708.32     2494.09     89.72 o
  -3   5   2      231.00      306.05     54.89 o
  -2   5   2       82.30       60.46     40.43 o
  -1   5   2     1920.08     1833.98     52.32 o
   0   5   2      502.37      406.52     43.59 o
   1   5   2     3099.53     2938.71     73.10 o
   2   5   2    22930.64    22708.35    197.52 o
   3   5   2      591.73      613.92     46.95 o
   4   5   2     8568.67     8775.53    102.80 o
   5   5   2     5227.91     5641.15    109.39 o
   6   5   2     6463.71     6393.30     95.38 o
   7   5   2      964.62     1081.06     50.37 o
   8   5   2     7761.27     7693.14    119.60 o
   9   5   2     1476.65     1530.37     78.23 o
  10   5   2     8024.74     8126.68    145.41 o
  11   5   2      436.43      307.57     87.77 o
  12   5   2       17.35      -63.15    100.93 o
  13   5   2      228.12      161.02    109.90 o
  14   5   2      225.80      310.22    221.29 o
  15   5   2      440.68      645.15    168.73 o
 -10   6   2       37.13      160.80    163.32 o
  -9   6   2      314.71      251.37    211.27 o
  -8   6   2      841.18      722.17    151.74 o
  -7   6   2      569.01      581.43     93.40 o
  -6   6   2      980.07     1001.93     93.27 o
  -5   6   2     3448.37     3632.51    152.91 o
  -4   6   2      881.48      870.37     84.67 o
  -3   6   2     8212.66     8472.38    162.18 o
  -2   6   2      238.51      180.34     41.38 o
  -1   6   2      246.95      263.63     46.31 o
   0   6   2      325.39      184.32     48.70 o
   1   6   2    17692.41    17245.56    367.86 o
   2   6   2     1125.30     1343.38     57.45 o
   3   6   2    15120.84    15362.48    168.91 o
   4   6   2       30.92      -24.85     42.68 o
   5   6   2     1984.44     1832.08     89.38 o
   6   6   2     7031.67     7044.16     97.87 o
   7   6   2       40.38       98.86     49.13 o
   8   6   2    13043.14    12643.86    139.16 o
   9   6   2    16362.19    16323.03    153.90 o
  10   6   2      999.51     1002.43     90.53 o
  11   6   2       45.95      186.21     89.52 o
  12   6   2       38.10       77.91    108.64 o
  13   6   2     3413.54     3379.79    159.92 o
  14   6   2      383.71      388.27    156.92 o
  15   6   2       13.92      223.48    166.45 o
  -9   7   2      576.20      640.42    168.42 o
  -8   7   2       65.54       79.46    151.08 o
  -7   7   2     1873.61     2127.90    319.06 o
  -6   7   2     1670.72     1692.94    107.08 o
  -5   7   2     4217.86     4471.07    165.03 o
  -4   7   2     7367.95     7546.61    158.17 o
  -3   7   2     3950.19     4165.88    126.49 o
  -2   7   2     1176.90     1274.82     57.94 o
  -1   7   2     3093.33     3252.26     78.82 o
   0   7   2       69.58       56.04     49.66 o
   1   7   2     4589.78     4735.42     91.46 o
   2   7   2      233.85       86.46     49.69 o
   3   7   2     1203.63     1054.02     55.70 o
   4   7   2     6110.98     5863.67     94.91 o
   5   7   2     4331.36     4637.44    107.00 o
   6   7   2     4696.85     4855.68     97.79 o
   7   7   2     8907.01     9190.61    124.62 o
   8   7   2       35.60      -37.47     52.38 o
   9   7   2     8381.20     8152.82    127.11 o
  10   7   2      695.65      778.87     75.89 o
  11   7   2     4897.52     4918.78    139.66 o
  12   7   2     2009.58     2088.58    138.96 o
  13   7   2     1227.98     1063.66    132.94 o
  14   7   2      109.17      214.71    124.71 o
  15   7   2     3318.25     3384.08    224.91 o
  -9   8   2      371.04      288.41    171.60 o
  -8   8   2      478.62      222.94    378.67 o
  -7   8   2       11.27        9.83    333.37 o
  -6   8   2     2841.74     2926.01    147.36 o
  -5   8   2     3036.50     2703.77    160.21 o
  -4   8   2     3078.78     2934.94    136.83 o
  -3   8   2     1873.75     1830.51     98.81 o
  -2   8   2       54.85      106.35     56.22 o
  -1   8   2        7.09      -18.49     48.32 o
   0   8   2     1116.50     1029.76     58.82 o
   1   8   2      409.84      303.93     52.97 o
   2   8   2    15685.29    16112.39    181.03 o
   3   8   2     1316.75     1149.25     92.63 o
   4   8   2     3435.66     3449.13     84.18 o
   5   8   2       82.81       51.98     51.16 o
   6   8   2      789.67      807.93     64.61 o
   7   8   2     2884.14     2943.29    100.02 o
   8   8   2     7710.64     7551.99    126.68 o
   9   8   2     1014.18     1017.67     94.28 o
  10   8   2     7760.77     7482.78    136.02 o
  11   8   2      772.69      815.34     89.98 o
  12   8   2     1268.22     1227.14    175.93 o
  13   8   2     1134.64     1236.08    137.64 o
  14   8   2      323.63      373.80    132.12 o
  15   8   2      129.00       33.91    266.60 o
  -8   9   2      121.38      198.41    302.37 o
  -7   9   2     1081.52      931.24    249.43 o
  -6   9   2        9.36      -23.44    154.78 o
  -5   9   2     4595.21     4746.19    226.51 o
  -4   9   2       48.27      117.92    107.51 o
  -3   9   2      796.25      842.80    180.67 o
  -2   9   2     2040.65     1887.10     70.90 o
  -1   9   2      364.18      357.87     66.12 o
   0   9   2      970.94      942.06     62.17 o
   1   9   2     2084.28     2088.04     78.72 o
   2   9   2     1066.36     1095.09     78.04 o
   3   9   2    19422.00    19011.79    226.86 o
   4   9   2      812.90      931.60     85.18 o
   5   9   2     1242.04     1156.12     86.37 o
   6   9   2     1822.90     1651.99     83.73 o
   7   9   2     2910.73     3123.24    127.12 o
   8   9   2      818.11      753.89     84.14 o
   9   9   2     3053.79     3139.53    122.26 o
  10   9   2     3905.10     3930.20    144.34 o
  11   9   2     2875.50     3077.74    148.69 o
  12   9   2     2771.20     2639.55    156.82 o
  13   9   2      681.91      655.44    132.59 o
  14   9   2      768.13      680.95    138.44 o
  15   9   2     1202.76     1342.02    310.95 o
  -7  10   2       87.86       18.84    171.79 o
  -6  10   2      557.63      444.57    168.61 o
  -5  10   2      807.55      934.40    166.63 o
  -4  10   2     1100.24     1179.39    167.74 o
  -3  10   2      238.85      197.19    137.47 o
  -2  10   2      165.69      -42.49    107.10 o
  -1  10   2      989.56     1090.46     89.05 o
   0  10   2      221.84      260.66     70.92 o
   1  10   2     4308.20     3874.21    187.17 o
   2  10   2     9350.01     9070.82    355.06 o
   3  10   2     2644.46     2767.77    114.78 o
   4  10   2     2764.48     2626.49    109.42 o
   5  10   2     2574.90     2471.82    117.94 o
   6  10   2      124.67      106.85     76.10 o
   7  10   2      786.76      731.36     89.30 o
   8  10   2      191.55      144.32     83.99 o
   9  10   2     8947.37     8635.83    168.90 o
  10  10   2     6135.34     6003.63    197.57 o
  11  10   2      119.34      123.23    108.91 o
  12  10   2       29.56       -5.50    121.24 o
  13  10   2      926.48      697.22    156.69 o
  14  10   2     1176.35     1028.39    158.65 o
  15  10   2      480.83      636.37    187.32 o
  -6  11   2     1722.26     1984.93    205.71 o
  -5  11   2      535.70      478.15    171.29 o
  -4  11   2     2172.97     2339.60    354.35 o
  -3  11   2       91.67     -145.32    148.03 o
  -2  11   2      858.66      889.59    161.80 o
  -1  11   2     1296.73     1317.67    102.84 o
   0  11   2      719.33      704.92    118.94 o
   1  11   2     1198.59     1154.05     87.66 o
   2  11   2     8432.09     8735.28    199.34 o
   3  11   2     3860.30     3775.37    136.05 o
   4  11   2      750.49      656.73     95.00 o
   5  11   2       22.34      103.88     88.70 o
   6  11   2      414.74      219.12    120.30 o
   7  11   2      987.02     1045.16     99.20 o
   8  11   2     1270.31     1357.41    167.12 o
   9  11   2       45.96      -90.47     90.47 o
  10  11   2     4352.78     4441.31    154.92 o
  11  11   2      226.62       94.78    113.17 o
  12  11   2     1073.67     1140.95    131.06 o
  13  11   2      118.53      179.79    137.03 o
  14  11   2     1071.25      993.72    155.32 o
  15  11   2      610.54      657.08    200.23 o
  -5  12   2     4226.69     4167.60    242.06 o
  -4  12   2      182.85      215.65    168.60 o
  -3  12   2      404.35      440.20    172.88 o
  -2  12   2      426.26      126.37    187.91 o
  -1  12   2       56.40      -63.42    145.82 o
   0  12   2       87.70       11.13    103.69 o
   1  12   2     4223.63     4179.96    247.36 o
   2  12   2     1983.96     1877.61    113.13 o
   3  12   2     5035.13     4954.69    155.36 o
   4  12   2      315.07      413.53     96.70 o
   5  12   2      369.72      269.33     97.25 o
   6  12   2       37.27      -82.88     85.77 o
   7  12   2      399.83      298.10    128.24 o
   8  12   2     3647.21     3491.68    179.29 o
   9  12   2     6785.86     6548.55    169.10 o
  10  12   2       54.65       13.83    109.70 o
  11  12   2     1943.12     1884.25    148.82 o
  12  12   2      333.89      269.09    124.88 o
  13  12   2     2260.06     2211.27    173.70 o
  14  12   2      401.39      238.13    187.36 o
  15  12   2       46.07      174.09    190.28 o
  -4  13   2      692.43      636.57    193.06 o
  -3  13   2       18.03      -84.58    317.63 o
  -2  13   2      739.57      380.15    171.95 o
  -1  13   2       96.95        4.35    162.51 o
   0  13   2        3.55     -102.89    153.56 o
   1  13   2      732.25      709.86    166.86 o
   2  13   2     4439.20     4504.35    211.70 o
   3  13   2     1032.09     1029.27    124.82 o
   4  13   2     3492.43     3535.57    142.63 o
   5  13   2      375.60      485.99    108.22 o
   6  13   2      715.65      509.76    100.58 o
   7  13   2     3677.42     3670.55    163.37 o
   8  13   2     1318.03     1397.71    129.03 o
   9  13   2      408.54      384.18    105.76 o
  10  13   2      989.33     1043.13    128.34 o
  11  13   2     1115.45     1151.38    128.78 o
  12  13   2     1345.01     1465.08    218.98 o
  13  13   2      950.12      950.94    192.55 o
  14  13   2      456.36      260.76    185.90 o
  -3  14   2      133.82      -53.07    184.46 o
  -2  14   2      113.64       41.85    174.94 o
  -1  14   2      389.15      515.34    186.68 o
   0  14   2     2125.48     2147.62    209.84 o
   1  14   2     1456.63     1932.38    198.07 o
   2  14   2     4520.49     4582.96    187.55 o
   3  14   2     1191.47     1197.43    135.74 o
   4  14   2     3520.03     3265.20    166.04 o
   5  14   2       57.89      139.93    233.97 o
   6  14   2      174.74      288.39    121.19 o
   7  14   2       43.63     -102.94    117.60 o
   8  14   2     3590.52     3345.32    191.09 o
   9  14   2      607.50      642.87    132.58 o
  10  14   2     2245.83     2270.19    151.68 o
  11  14   2     1893.78     2166.12    153.19 o
  12  14   2        6.34       -7.88    141.31 o
  13  14   2       26.77     -239.33    357.21 o
  14  14   2        2.43     -137.32    183.20 o
  -2  15   2      518.15      432.69    297.12 o
  -1  15   2     1107.54      843.31    195.88 o
   0  15   2      218.12      -43.10    178.27 o
   1  15   2     2859.76     2848.01    225.14 o
   2  15   2      325.29      214.71    167.94 o
   3  15   2     6315.22     6475.86    216.17 o
   4  15   2     1180.81     1255.07    150.73 o
   5  15   2       43.82      113.47    151.97 o
   6  15   2      376.59      265.85    128.61 o
   7  15   2       78.20      337.30    129.95 o
   8  15   2      158.98       62.75    127.91 o
   9  15   2      273.06      277.53    127.22 o
  10  15   2       64.31       48.04    142.63 o
  11  15   2     1634.49     1695.57    152.77 o
  12  15   2        6.31      110.71    126.39 o
  13  15   2      414.55      462.66    207.57 o
  -1  16   2       71.34      174.70    195.92 o
   0  16   2       39.11       -5.47    189.68 o
   1  16   2       40.55      341.67    192.77 o
   2  16   2     3366.74     3372.99    241.57 o
   3  16   2      504.64      472.69    173.01 o
   4  16   2     1217.72     1328.32    158.64 o
   5  16   2      386.50      362.07    141.29 o
   6  16   2      128.89      145.81    178.80 o
   7  16   2       91.63      -65.32    153.92 o
   8  16   2       26.92      295.58    157.75 o
   9  16   2     1704.72     1949.70    276.77 o
  10  16   2     2411.45     2457.95    196.12 o
  11  16   2       74.86      209.68    164.36 o
  12  16   2       31.82       15.54    156.00 o
   1  17   2      322.11      251.47    275.18 o
   2  17   2     1466.55     1620.20    268.50 o
   3  17   2     2141.94     1806.83    219.87 o
   4  17   2      252.60       12.86    180.64 o
   5  17   2      123.11      225.17    147.00 o
   6  17   2      119.50       78.37    156.22 o
   7  17   2      184.41      295.86    174.71 o
   8  17   2     1134.04     1430.83    278.12 o
   9  17   2      480.89      601.96    175.59 o
  10  17   2     1586.26     1706.42    277.20 o
  11  17   2      226.56      320.92    175.75 o
   4  18   2     1707.28     1758.86    234.81 o
   5  18   2       99.99      -70.52    203.11 o
   6  18   2      416.20      330.04    214.93 o
   7  18   2       87.69      213.02    279.95 o
   8  18   2       76.96       59.92    193.53 o
   9  18   2     2773.25     2908.65    217.52 o
  -7 -17   3      690.78      590.32    185.32 o
  -6 -17   3        4.77     -310.00    310.00 o
  -5 -17   3     2173.73     2602.84    253.33 o
  -4 -17   3       75.62      380.42    202.94 o
  -3 -17   3       51.79     -186.13    210.32 o
  -2 -17   3     1705.22     2048.40    237.62 o
  -9 -16   3      241.97      381.29    178.21 o
  -8 -16   3        8.46     -109.76    227.95 o
  -7 -16   3        7.51      114.98    166.69 o
  -6 -16   3      997.30     1137.65    158.05 o
  -5 -16   3      940.61      854.43    152.81 o
  -4 -16   3       57.96     -178.39    179.52 o
  -3 -16   3     3666.07     3536.79    310.00 o
  -2 -16   3     1359.78     1388.66    387.26 o
  -1 -16   3      169.18      296.04    197.93 o
   0 -16   3       47.14       56.45    193.56 o
 -10 -15   3     1534.77     1511.30    187.16 o
  -9 -15   3      901.01     1169.51    183.39 o
  -8 -15   3      117.09      341.13    215.30 o
  -7 -15   3        6.77      114.30    137.45 o
  -6 -15   3     1873.66     2096.23    254.97 o
  -5 -15   3      137.81      291.83    185.16 o
  -4 -15   3     5723.72     5928.99    288.46 o
  -3 -15   3      201.59      444.60    252.77 o
  -2 -15   3     1725.42     1882.63    257.54 o
  -1 -15   3      397.68      425.36    301.89 o
   0 -15   3       10.54      -91.27    182.62 o
   1 -15   3      318.75       60.40    182.33 o
   2 -15   3       80.51     -146.24    176.65 o
 -11 -14   3     2343.58     2500.77    195.79 o
 -10 -14   3      919.33      988.70    175.81 o
  -9 -14   3      212.41      179.85    160.86 o
  -8 -14   3        7.20      173.50    157.68 o
  -7 -14   3      774.71      641.66    188.89 o
  -6 -14   3      328.69      158.80    130.74 o
  -5 -14   3      499.58      900.42    236.66 o
  -4 -14   3     1351.49     1595.52    139.20 o
  -3 -14   3     6892.12     7046.52    385.47 o
  -2 -14   3      117.93       76.23    347.67 o
  -1 -14   3       14.66      -67.76    160.48 o
   0 -14   3       23.84      -75.94    220.81 o
   1 -14   3      749.78      237.09    177.30 o
   2 -14   3      162.88       59.60    165.10 o
   3 -14   3       40.41       99.96    177.35 o
   4 -14   3     1570.90     1093.65    197.56 o
 -12 -13   3     1146.34     1478.69    470.24 o
 -11 -13   3     1681.31     1462.76    156.54 o
 -10 -13   3     1439.75     1279.01    149.65 o
  -9 -13   3        1.61      153.97    133.33 o
  -8 -13   3      568.76      687.83    135.88 o
  -7 -13   3      215.53       76.71    121.89 o
  -6 -13   3       95.18      155.01    118.76 o
  -5 -13   3     2318.99     2211.00    146.64 o
  -4 -13   3     1587.75     1906.03    139.28 o
  -3 -13   3     1339.32     1205.84    183.52 o
  -2 -13   3      116.06       75.14    112.94 o
  -1 -13   3      456.69      442.44    159.42 o
   0 -13   3     2662.91     2676.06    197.80 o
   1 -13   3       21.27     -148.46    148.46 o
   2 -13   3       85.27      134.56    162.13 o
   3 -13   3     3838.77     4321.82    229.75 o
   4 -13   3     2865.15     3124.02    245.61 o
   5 -13   3      242.76      454.05    179.39 o
 -12 -12   3     2349.08     2464.59    240.29 o
 -11 -12   3     3676.12     3642.00    167.93 o
 -10 -12   3      415.40      361.35    127.11 o
  -9 -12   3     3864.63     3994.07    172.63 o
  -8 -12   3      299.52      410.44    123.68 o
  -7 -12   3     1233.16     1261.28    115.18 o
  -6 -12   3       96.42      157.72    113.19 o
  -5 -12   3      156.49      391.08    102.96 o
  -4 -12   3     2241.76     2272.44    120.29 o
  -3 -12   3      574.71      583.93     93.05 o
  -2 -12   3       59.04      182.10    118.05 o
  -1 -12   3      833.18      843.97    109.10 o
   0 -12   3       40.71        6.32     94.15 o
   1 -12   3       71.78      176.25    146.53 o
   2 -12   3     1599.03     1449.79    164.36 o
   3 -12   3      552.57      603.24    156.32 o
   4 -12   3     1698.14     1507.24    172.16 o
   5 -12   3      110.24      172.34    156.47 o
   6 -12   3      114.23      110.98    157.46 o
 -13 -11   3      745.21      895.01    203.96 o
 -12 -11   3      248.46      329.39    169.57 o
 -11 -11   3     1182.83     1231.63    157.74 o
 -10 -11   3      202.11      213.16    119.52 o
  -9 -11   3     3011.94     3113.39    157.88 o
  -8 -11   3       84.93      110.96    115.18 o
  -7 -11   3       94.12      164.44     95.01 o
  -6 -11   3     2384.68     2354.85    139.47 o
  -5 -11   3     2757.31     2634.81    123.98 o
  -4 -11   3     1963.88     1797.61    109.86 o
  -3 -11   3     4817.10     4413.96    146.28 o
  -2 -11   3     1460.52     1510.90     94.91 o
  -1 -11   3     1034.51      727.96    124.80 o
   0 -11   3      100.66      115.79     82.92 o
   1 -11   3      239.42      210.82    139.85 o
   2 -11   3      796.30      701.71    223.20 o
   3 -11   3     6462.02     6069.73    234.93 o
   4 -11   3        4.28       41.24    134.34 o
   5 -11   3      475.82      148.79    139.13 o
   6 -11   3      241.01       74.87    138.76 o
   7 -11   3      210.54       31.48    140.65 o
 -13 -10   3      775.05      716.62    195.59 o
 -12 -10   3     1548.04     1546.65    206.59 o
 -11 -10   3       10.79      -13.83    126.93 o
 -10 -10   3     3368.86     3415.65    150.36 o
  -9 -10   3      143.86       73.00    116.33 o
  -8 -10   3      682.17      633.17    104.93 o
  -7 -10   3      221.47      302.96     94.35 o
  -6 -10   3      356.44      319.57     89.86 o
  -5 -10   3     3502.88     3360.06    125.03 o
  -4 -10   3     3184.85     3262.73    146.35 o
  -3 -10   3      962.28      864.49     87.75 o
  -2 -10   3     7769.93     7545.53    167.84 o
  -1 -10   3     3602.96     3526.20    128.76 o
   0 -10   3      262.69      219.12     70.44 o
   1 -10   3        1.93      -43.19     58.86 o
   2 -10   3     1979.71     2130.54    127.77 o
   3 -10   3       41.22       19.06    101.82 o
   4 -10   3        7.91      -25.61    101.45 o
   5 -10   3     1247.71     1188.43    141.29 o
   6 -10   3     1263.45     1350.32    145.61 o
   7 -10   3      875.39      862.20    143.66 o
   8 -10   3       41.41       -5.72    183.14 o
 -13  -9   3       11.81      107.39    204.12 o
 -12  -9   3      188.36      310.88    173.41 o
 -11  -9   3      508.02      760.06    132.26 o
 -10  -9   3     3376.84     3370.10    165.48 o
  -9  -9   3     4276.16     4194.00    160.63 o
  -8  -9   3      178.17       56.35     90.54 o
  -7  -9   3      382.38      328.69     93.31 o
  -6  -9   3     1881.52     1924.27    138.80 o
  -5  -9   3      316.11      167.08     98.80 o
  -4  -9   3     3809.43     3696.76    155.41 o
  -3  -9   3     3419.32     3578.21    122.80 o
  -2  -9   3       20.36       -2.08     73.86 o
  -1  -9   3     3051.13     2952.53     98.60 o
   0  -9   3     1199.10     1162.13     60.49 o
   1  -9   3     8003.53     7738.75    109.00 o
   2  -9   3     3240.66     3096.05    110.27 o
   3  -9   3       37.82       70.51     89.35 o
   4  -9   3     3593.62     3724.60    149.20 o
   5  -9   3      272.95      286.45     94.13 o
   6  -9   3        8.93      -61.67     92.25 o
   7  -9   3       75.84      230.24    121.73 o
   8  -9   3      474.54      495.96    210.80 o
   9  -9   3      859.14     1192.29    215.57 o
 -13  -8   3      108.61       33.27    179.73 o
 -12  -8   3      126.63      188.61    172.47 o
 -11  -8   3     6209.68     5915.72    576.59 o
 -10  -8   3     3430.49     3261.57    158.51 o
  -9  -8   3     1219.25     1110.97    102.86 o
  -8  -8   3     2479.61     2558.20    114.33 o
  -7  -8   3      542.58      725.99     93.60 o
  -6  -8   3       77.80      103.67     79.47 o
  -5  -8   3     1009.25      842.60     84.44 o
  -4  -8   3        9.56       38.76     74.43 o
  -3  -8   3     2861.88     2726.55     90.98 o
  -2  -8   3     1997.78     2164.73     85.31 o
  -1  -8   3     1073.08     1143.91     60.48 o
   0  -8   3       13.11      -47.47     47.47 o
   1  -8   3     1823.50     1764.80     54.92 o
   2  -8   3      150.78      159.08     70.71 o
   3  -8   3     2790.80     2832.76    131.89 o
   4  -8   3     1450.21     1499.75     81.62 o
   5  -8   3     3229.38     3350.80    136.16 o
   6  -8   3     1149.57      975.20     88.11 o
   7  -8   3       99.96      201.27     88.39 o
   8  -8   3      497.68      385.65    100.30 o
   9  -8   3     2739.66     2511.45    227.01 o
  10  -8   3       15.48     -181.23    181.23 o
 -13  -7   3      183.66       12.10    172.72 o
 -12  -7   3     1954.50     1803.96    202.68 o
 -11  -7   3        7.33      134.77    116.71 o
 -10  -7   3     7066.24     7093.03    200.42 o
  -9  -7   3     3354.23     3136.16    147.66 o
  -8  -7   3     1476.76     1486.79    110.65 o
  -7  -7   3      197.20      145.52     92.41 o
  -6  -7   3        3.59       12.13     78.08 o
  -5  -7   3     3760.68     3816.50    136.28 o
  -4  -7   3     3313.60     3092.10    166.75 o
  -3  -7   3     1198.09     1209.69     66.07 o
  -2  -7   3      182.58       82.32     32.90 o
  -1  -7   3      504.11      590.80     70.53 o
   0  -7   3     4000.97     4275.52    105.65 o
   1  -7   3      124.93      184.67     42.51 o
   2  -7   3      994.56      883.84     82.48 o
   3  -7   3     6432.18     6557.02    182.24 o
   4  -7   3     4829.96     4858.33    130.52 o
   5  -7   3      447.24      403.94     63.77 o
   6  -7   3      399.42      431.77     74.77 o
   7  -7   3       88.76       70.68     73.82 o
   8  -7   3     1626.18     1767.86     94.38 o
   9  -7   3        0.90     -103.99    112.54 o
  10  -7   3      123.11      109.69    171.69 o
 -13  -6   3       67.78      192.80    178.77 o
 -12  -6   3     1207.58      953.29    184.18 o
 -11  -6   3     7508.16     7423.46    278.04 o
 -10  -6   3        4.93      162.60    105.45 o
  -9  -6   3      704.10      672.44    111.51 o
  -8  -6   3       43.63       41.17     85.23 o
  -7  -6   3       49.27       23.01     74.88 o
  -6  -6   3      167.82      185.16     76.86 o
  -5  -6   3     1583.01     1677.77     88.23 o
  -4  -6   3     4205.11     4025.11     82.96 o
  -3  -6   3     3423.94     3238.30     96.37 o
  -2  -6   3       92.87      138.39     48.75 o
  -1  -6   3      470.57      379.23     53.50 o
   0  -6   3       17.34       50.43     47.31 o
   1  -6   3     2034.12     2112.82     61.70 o
   2  -6   3     7631.83     7254.40    121.75 o
   3  -6   3      867.73      827.86     87.86 o
   4  -6   3     3948.49     3861.37    135.16 o
   5  -6   3      763.73      803.93     77.53 o
   6  -6   3        9.51        2.27     51.46 o
   7  -6   3     1825.08     1915.09     81.45 o
   8  -6   3       10.57       42.87     69.79 o
   9  -6   3      132.80      218.30    102.39 o
  10  -6   3     4232.88     4099.43    175.26 o
  11  -6   3      783.61      614.27    183.14 o
 -13  -5   3      186.03      161.04    173.67 o
 -12  -5   3     1742.21     1427.86    188.21 o
 -11  -5   3     2125.30     2377.19    197.23 o
 -10  -5   3     2262.99     2315.30    105.56 o
  -9  -5   3     3161.53     3138.37    105.12 o
  -8  -5   3      257.76      237.51     73.47 o
  -7  -5   3      129.28      147.35     76.28 o
  -6  -5   3     4282.68     4285.30    148.83 o
  -5  -5   3     9187.23     9136.81    119.07 o
  -4  -5   3     2396.82     2445.61     64.39 o
  -3  -5   3     5401.99     5159.80    114.04 o
  -2  -5   3     7802.49     7857.99    160.90 o
  -1  -5   3     5563.30     5824.80     96.06 o
   0  -5   3     4149.06     4399.06     74.88 o
   1  -5   3      152.02       53.73     37.56 o
   2  -5   3      609.97      594.52     46.48 o
   3  -5   3     4488.71     3719.96    197.98 o
   4  -5   3     1376.10     1507.61     56.98 o
   5  -5   3     1039.53     1056.97     80.71 o
   6  -5   3     1307.15     1162.20     76.69 o
   7  -5   3       76.38       68.92     50.57 o
   8  -5   3        7.65       -2.76     60.99 o
   9  -5   3     2844.91     2847.20    101.95 o
  10  -5   3      253.18      145.76     91.28 o
  11  -5   3     2227.04     2294.47    270.89 o
  12  -5   3       88.19      -19.08    179.32 o
 -13  -4   3     1518.67     1412.57    201.09 o
 -12  -4   3     2847.14     2684.41    211.31 o
 -11  -4   3      317.28      505.08    164.30 o
 -10  -4   3     6684.74     6450.71    171.99 o
  -9  -4   3       10.69      -50.57     67.16 o
  -8  -4   3     1646.37     1650.50     73.76 o
  -7  -4   3      650.43      714.43     83.23 o
  -6  -4   3     2847.91     2908.67     99.46 o
  -5  -4   3     1159.03     1272.56     63.53 o
  -4  -4   3    14478.93    14484.90    146.00 o
  -3  -4   3     1846.36     1790.82     64.80 o
  -2  -4   3    15402.97    15529.86    150.42 o
  -1  -4   3     2173.49     2025.03     57.01 o
   0  -4   3       41.61        0.02     38.78 o
   1  -4   3      936.57      905.80     58.03 o
   2  -4   3     7085.18     6858.41     86.21 o
   3  -4   3     7509.02     7830.44    106.44 o
   4  -4   3     2548.88     2428.39    153.57 o
   5  -4   3     1131.96     1201.52     74.04 o
   6  -4   3     1057.37     1072.53     82.64 o
   7  -4   3     1964.47     1976.85    101.29 o
   8  -4   3     2403.52     2292.22    126.39 o
   9  -4   3     2306.79     2249.32     97.73 o
  10  -4   3     7300.39     6963.45    161.85 o
  11  -4   3     1229.46     1288.94    117.94 o
  12  -4   3      517.25      331.21    118.93 o
 -13  -3   3      925.39     1121.40    213.66 o
 -12  -3   3       37.90      349.10    164.36 o
 -11  -3   3     7992.03     8103.94    274.52 o
 -10  -3   3     1573.34     1707.41    147.04 o
  -9  -3   3     2887.51     2644.91     89.97 o
  -8  -3   3      123.39       98.76     55.17 o
  -7  -3   3      797.65      915.37     53.48 o
  -6  -3   3     2120.04     2159.00     69.19 o
  -5  -3   3     3857.91     3641.51     80.42 o
  -4  -3   3     6445.74     6618.81    115.76 o
  -3  -3   3    12384.91    12126.28    129.99 o
  -2  -3   3      524.59      598.29     44.26 o
  -1  -3   3      417.82      377.16     43.80 o
   0  -3   3      314.14      384.75     36.98 o
   1  -3   3     4750.82     4642.19     62.37 o
   2  -3   3     8599.03     8561.32    127.12 o
   3  -3   3     5440.25     5299.88    116.59 o
   4  -3   3    14166.64    14174.00    405.38 o
   5  -3   3     7429.71     7192.88    281.38 o
   6  -3   3      118.62      -13.35    148.80 o
   7  -3   3     1542.92     1357.31    190.77 o
   8  -3   3      719.21      745.51     81.82 o
   9  -3   3     3987.52     4144.07    116.82 o
  10  -3   3     1181.67     1373.13     96.54 o
  11  -3   3     1320.22     1089.80    111.50 o
  12  -3   3      949.65      933.46    121.00 o
  13  -3   3     2029.37     2128.01    206.98 o
 -13  -2   3     1604.76     1824.61    203.71 o
 -12  -2   3     1790.59     1660.95    189.59 o
 -11  -2   3     1891.43     1771.38    177.05 o
 -10  -2   3     4507.00     4295.40    314.77 o
  -9  -2   3      791.62      725.13    100.33 o
  -8  -2   3      859.89      936.89     54.48 o
  -7  -2   3      114.29      144.18     44.11 o
  -6  -2   3      875.19      913.04     52.00 o
  -5  -2   3     5188.04     5168.32     91.87 o
  -4  -2   3     3315.71     3194.96     80.67 o
  -3  -2   3     8662.81     8666.68    102.30 o
  -2  -2   3    15088.27    15482.28    172.16 o
  -1  -2   3     6188.06     6059.80    111.93 o
   0  -2   3      160.39      184.70     39.97 o
   1  -2   3     3019.68     2908.66     50.39 o
   2  -2   3       47.67       82.86     40.58 o
   3  -2   3    18052.30    17826.63    277.75 o
   4  -2   3     1750.43     1401.18    166.92 o
   5  -2   3       55.29      128.77    139.26 o
   6  -2   3    12024.63    12731.80    390.12 o
   7  -2   3        1.30      187.91    146.89 o
   8  -2   3     2330.40     2272.99    215.57 o
   9  -2   3     1960.89     1967.16     87.00 o
  10  -2   3       36.25       71.83     77.40 o
  11  -2   3     2556.87     2555.03    104.08 o
  12  -2   3       68.37       60.94    106.90 o
  13  -2   3      676.01      853.68    180.27 o
 -13  -1   3      201.29      372.26    239.89 o
 -12  -1   3     4013.52     3957.41    226.49 o
 -11  -1   3      460.31      503.28    155.06 o
 -10  -1   3     2966.56     2897.41    187.32 o
  -9  -1   3      430.79      524.48    108.49 o
  -8  -1   3      338.87      354.29     85.76 o
  -7  -1   3     2971.10     3016.38     69.56 o
  -6  -1   3     1490.66     1564.23     49.20 o
  -5  -1   3     4876.67     5417.47     82.98 o
  -4  -1   3    16260.74    16318.41    143.65 o
  -3  -1   3       19.31       -2.68     41.36 o
  -2  -1   3     6079.02     5907.14     79.18 o
  -1  -1   3    11548.69    12236.97    119.96 o
   0  -1   3     4258.58     4874.45     67.42 o
   1  -1   3    22499.72    23592.38    162.65 o
   2  -1   3     8131.69     8432.45     96.14 o
   3  -1   3      314.07      168.83    121.14 o
   4  -1   3    14717.32    14625.16    391.07 o
   5  -1   3     2076.86     1957.27    168.83 o
   6  -1   3      445.13      300.46    145.94 o
   7  -1   3     1667.12     1619.61    181.23 o
   8  -1   3     2897.45     3208.70    238.46 o
   9  -1   3      763.79      697.24     69.17 o
  10  -1   3     6786.12     6846.58    146.07 o
  11  -1   3     3784.10     4123.48    159.56 o
  12  -1   3     2214.02     2306.68    142.46 o
  13  -1   3        1.48      206.98    170.74 o
  14  -1   3      398.07      103.97    189.81 o
 -12   0   3      777.60     1026.40    193.15 o
 -11   0   3     7221.56     7085.36    267.92 o
 -10   0   3       98.51      107.46    216.52 o
  -9   0   3      655.44      590.66    141.83 o
  -8   0   3     1135.41     1151.56    139.77 o
  -7   0   3      173.34       82.41     75.39 o
  -6   0   3      656.35      640.65     47.91 o
  -5   0   3     3271.84     3196.02     76.35 o
  -4   0   3     8745.34     9140.96    119.68 o
  -3   0   3    32839.11    32765.43    261.57 o
  -2   0   3     1186.14     1209.15     50.22 o
  -1   0   3    14971.68    15554.48    126.52 o
   0   0   3      228.48      197.73     30.75 o
   1   0   3     4321.37     4395.86     57.56 o
   2   0   3     2149.19     2024.24     42.45 o
   3   0   3    10849.34    11019.54    161.77 o
   4   0   3     1749.38     1633.24    104.48 o
   6   0   3       11.49       -0.77     90.56 o
   7   0   3      269.85      246.76     98.97 o
   8   0   3     1083.45     1140.72     59.34 o
   9   0   3      303.20      361.13     94.56 o
  10   0   3     7354.34     7523.50    112.83 o
  11   0   3     3579.95     3762.88    114.07 o
  12   0   3      153.00       45.51    110.83 o
  13   0   3      314.90      286.51    120.72 o
  14   0   3       10.36      -76.31    182.18 o
 -12   1   3      976.01      869.19    180.21 o
 -11   1   3     1014.87     1011.44    170.75 o
 -10   1   3     3468.46     4037.06    537.01 o
  -9   1   3     1575.14     1814.48    162.65 o
  -8   1   3      209.55      321.42    106.06 o
  -7   1   3      673.74      793.86     84.78 o
  -6   1   3       40.01      -68.57     68.57 o
  -5   1   3      295.50      236.69     43.22 o
  -4   1   3    21874.48    22434.19    194.11 o
  -3   1   3     2157.05     2130.51     61.78 o
  -2   1   3    22444.29    23122.81    171.31 o
  -1   1   3    17376.06    19018.42    151.59 o
   0   1   3     6029.19     6340.36     71.62 o
   1   1   3     2923.07     3198.48     53.97 o
   2   1   3     1145.31     1417.15     34.01 o
   3   1   3    12922.40    12958.73    116.32 o
   4   1   3     1611.27     1614.06     58.77 o
   5   1   3     2747.75     2441.23     67.11 o
   6   1   3     2115.94     1983.99     69.16 o
   7   1   3       57.73      191.25     49.55 o
   8   1   3       88.96       76.90     41.35 o
   9   1   3    11279.28    11483.95    127.98 o
  10   1   3      156.57      240.04     72.33 o
  11   1   3     3401.71     3436.48    136.71 o
  12   1   3       75.32       91.76     85.18 o
  13   1   3      539.37      395.86     98.81 o
  14   1   3     3577.60     3895.47    288.06 o
 -12   2   3     3623.17     4264.78    237.63 o
 -11   2   3      850.44      820.64    276.61 o
 -10   2   3      287.73      602.59    157.79 o
  -9   2   3       28.86       11.54    138.14 o
  -8   2   3      726.62      698.77    112.61 o
  -7   2   3      813.69      860.68     88.78 o
  -6   2   3     1154.41     1218.54     84.95 o
  -5   2   3       10.78       73.84     36.37 o
  -4   2   3    27129.16    27268.80    207.74 o
  -3   2   3     3097.81     3086.81     59.72 o
  -2   2   3      270.78      236.44     39.75 o
  -1   2   3     8105.20     8638.30    100.01 o
   0   2   3       55.04      -13.38     40.71 o
   1   2   3     5842.34     5836.25     69.68 o
   2   2   3     3844.92     4517.49     74.57 o
   3   2   3     2746.80     2982.06     50.52 o
   4   2   3    59614.23    62602.74    458.98 o
   5   2   3      267.77      140.45     42.07 o
   6   2   3     9588.26     9794.84    115.54 o
   7   2   3     1226.53     1085.56     47.08 o
   8   2   3     2375.38     2437.30     67.22 o
   9   2   3      435.41      509.87     55.96 o
  10   2   3     2070.14     2108.94     72.93 o
  11   2   3        5.86       30.26     70.59 o
  12   2   3      359.95      329.53     80.09 o
  13   2   3       95.88      234.77    115.33 o
  14   2   3       91.59      312.23    334.80 o
  15   2   3      304.24      673.41    206.98 o
 -11   3   3     1324.38     1561.75    194.39 o
 -10   3   3      120.19      134.63    157.49 o
  -9   3   3     2298.59     2322.96    179.22 o
  -8   3   3      129.44       80.44    207.58 o
  -7   3   3     4388.54     4510.95    118.84 o
  -6   3   3     2018.08     2109.35     78.92 o
  -5   3   3     8835.04     8749.89    127.82 o
  -4   3   3     1170.30     1176.02     47.13 o
  -3   3   3    12096.40    11883.59    114.69 o
  -2   3   3     1128.86     1173.35     60.39 o
  -1   3   3     7291.63     7390.00     93.34 o
   0   3   3     1739.57     1815.12     56.35 o
   1   3   3      262.61      187.17     49.48 o
   2   3   3       97.94       71.01     43.49 o
   3   3   3    29887.58    30892.78    207.31 o
   4   3   3      709.07      684.83     38.05 o
   5   3   3    35834.76    37992.15    283.77 o
   6   3   3      251.76      185.88     39.51 o
   7   3   3     4151.93     4368.29    103.81 o
   8   3   3     2207.49     2454.40     84.74 o
   9   3   3     6232.41     6431.57    125.73 o
  10   3   3     2687.25     2640.51     93.95 o
  11   3   3     1134.83     1158.68     82.91 o
  12   3   3     2226.08     2364.62    104.38 o
  13   3   3     1924.63     1891.09    122.02 o
  14   3   3      799.03      836.21    287.58 o
  15   3   3       18.44      112.13    136.48 o
 -11   4   3       75.73      275.86    172.77 o
 -10   4   3     2053.04     1909.82    361.50 o
  -9   4   3      152.16      370.56    152.58 o
  -8   4   3     3695.04     3510.71    191.56 o
  -7   4   3      296.34      437.02     79.14 o
  -6   4   3     1907.00     2054.84     82.21 o
  -5   4   3     2235.03     2310.50     94.08 o
  -4   4   3     5583.58     5350.99    107.00 o
  -3   4   3     4287.42     4354.15    100.92 o
  -2   4   3     2928.70     2776.57     70.32 o
  -1   4   3     2948.12     3034.52     83.58 o
   0   4   3       28.92      -36.96     45.32 o
   1   4   3       17.22      -25.19     46.62 o
   2   4   3     3568.77     3523.67     73.77 o
   3   4   3    44183.23    46274.96    354.13 o
   4   4   3      122.15       82.21     38.32 o
   5   4   3     2938.92     2982.09     70.66 o
   6   4   3      946.33      883.19     42.51 o
   7   4   3        3.88      -38.72     45.13 o
   8   4   3      293.42      269.76     57.73 o
   9   4   3     3168.92     3262.05     97.51 o
  10   4   3      185.76      246.04     71.47 o
  11   4   3     4368.05     4493.50    116.22 o
  12   4   3     1336.90     1418.04     98.03 o
  13   4   3       14.18      -82.47    100.49 o
  14   4   3       43.94       43.58    130.12 o
  15   4   3      477.45      491.82    147.91 o
 -10   5   3     1001.94     1319.50    188.51 o
  -9   5   3      556.43      541.39    160.31 o
  -8   5   3     1143.74     1157.94    161.45 o
  -7   5   3      248.54      147.61    110.53 o
  -6   5   3     2227.23     2215.70     99.77 o
  -5   5   3     4825.51     4731.60    113.35 o
  -4   5   3     7693.26     7953.21    150.78 o
  -3   5   3     4297.43     4216.24     90.41 o
  -2   5   3    15579.75    16333.32    155.24 o
  -1   5   3     1937.00     2116.40     62.70 o
   0   5   3     1209.05     1280.44     55.93 o
   1   5   3      514.66      492.34     51.02 o
   2   5   3     1624.91     1613.36     59.07 o
   3   5   3      991.50      979.24     53.63 o
   4   5   3    16846.04    17012.43    160.97 o
   5   5   3      251.29      211.15     38.87 o
   6   5   3     3182.09     3210.57     77.27 o
   7   5   3     9264.27     9907.48    145.78 o
   8   5   3     1047.38     1008.30     43.35 o
   9   5   3      965.24     1023.39     90.70 o
  10   5   3     8271.67     8079.88    142.05 o
  11   5   3      201.10      131.26     74.00 o
  12   5   3     1539.65     1369.47    103.61 o
  13   5   3     1868.37     1728.18    133.33 o
  14   5   3       16.91      -10.19    116.31 o
  15   5   3      257.01      578.79    162.13 o
 -10   6   3      714.90      625.68    188.40 o
  -9   6   3        6.63       48.66    165.61 o
  -8   6   3      461.14      379.12    284.24 o
  -7   6   3     2162.73     2210.23    174.21 o
  -6   6   3      271.66      219.83     85.72 o
  -5   6   3     4132.18     4060.76    175.52 o
  -4   6   3        3.90       70.86    126.52 o
  -3   6   3    14085.89    14199.91    158.57 o
  -2   6   3      119.27      191.97     47.12 o
  -1   6   3      124.99       76.52     47.60 o
   0   6   3     1067.44     1022.04     56.64 o
   1   6   3      509.08      444.95     50.93 o
   2   6   3     2429.91     2501.95     74.58 o
   3   6   3    20923.96    20792.56    177.28 o
   4   6   3      175.79      138.10     49.26 o
   5   6   3    12414.61    12745.32    149.06 o
   6   6   3      501.17      528.13     46.93 o
   7   6   3       21.86      -43.16     47.74 o
   8   6   3     2056.63     2000.40     59.32 o
   9   6   3      549.69      520.10     46.02 o
  10   6   3     4563.35     4554.25    124.06 o
  11   6   3     3913.57     3937.02    138.08 o
  12   6   3      357.47      297.73     93.71 o
  13   6   3       67.89       65.30    111.03 o
  14   6   3       25.84      -59.64    115.38 o
  15   6   3      931.03     1010.77    167.61 o
  -9   7   3       17.69        3.41    170.74 o
  -8   7   3     1641.88     1496.86    181.05 o
  -7   7   3       12.60      -89.79    291.87 o
  -6   7   3      364.33      341.38    178.04 o
  -5   7   3      400.79      234.52    114.40 o
  -4   7   3    12464.43    12508.45    238.93 o
  -3   7   3       24.06      -42.40     54.60 o
  -2   7   3     1134.96     1150.92     55.31 o
  -1   7   3        8.69       50.69     48.77 o
   0   7   3       32.93       58.79     49.59 o
   1   7   3      361.96      310.98     51.00 o
   2   7   3     1180.74     1068.92     75.74 o
   3   7   3    12804.46    12836.35    135.50 o
   4   7   3    20477.58    20648.62    181.70 o
   5   7   3     1788.44     1768.95     58.34 o
   6   7   3     2507.95     2415.11     72.57 o
   7   7   3      208.21      178.10     44.64 o
   8   7   3     2942.46     3106.42     82.01 o
   9   7   3     1816.89     1767.58     62.59 o
  10   7   3     3108.22     3100.72     87.11 o
  11   7   3      271.22      380.06     90.87 o
  12   7   3      958.55     1110.36    125.57 o
  13   7   3      128.79      356.51    118.27 o
  14   7   3      878.21     1030.70    249.91 o
  15   7   3      137.63      127.63    159.91 o
  -8   8   3       71.65      -90.02    162.33 o
  -7   8   3      192.17       63.46    159.69 o
  -6   8   3      959.77     1042.71    177.41 o
  -5   8   3      176.62      232.96    140.62 o
  -4   8   3     2577.14     2329.23    137.14 o
  -3   8   3     1234.78     1207.26    135.50 o
  -2   8   3     1754.02     1819.54     80.58 o
  -1   8   3       34.08       95.84     51.14 o
   0   8   3      647.71      667.70     57.57 o
   1   8   3      692.90      854.57     66.23 o
   2   8   3     9826.40     9707.60    149.78 o
   3   8   3     7888.23     7683.28    142.24 o
   4   8   3     9524.70     9383.13    118.12 o
   5   8   3     3168.02     3126.64     78.90 o
   6   8   3     2371.97     2523.04     94.76 o
   7   8   3       25.32       38.63     63.27 o
   8   8   3      546.86      598.45     66.24 o
   9   8   3       49.29       58.60     64.90 o
  10   8   3     1106.02     1108.43     75.10 o
  11   8   3     1374.61     1404.50     86.73 o
  12   8   3       87.73       78.74    112.76 o
  13   8   3      572.39      570.13    127.71 o
  14   8   3      193.01       88.57    125.15 o
  15   8   3       15.32      -40.07    160.92 o
  -8   9   3      175.38      221.77    256.58 o
  -7   9   3      136.84      -21.05    192.67 o
  -6   9   3      467.50      277.88    163.43 o
  -5   9   3     6927.22     7127.65    260.68 o
  -4   9   3      676.31      684.96    276.14 o
  -3   9   3     5650.87     5072.02    193.68 o
  -2   9   3       84.01      152.91     71.29 o
  -1   9   3        0.63      -16.51     66.94 o
   0   9   3      261.88      315.14     63.70 o
   1   9   3        2.62       57.89     60.51 o
   2   9   3      212.53      366.83     78.67 o
   3   9   3     3209.09     2788.00     98.61 o
   4   9   3      588.65      656.38     73.44 o
   5   9   3     3441.67     3147.01    123.55 o
   6   9   3       42.14      -67.13     67.13 o
   7   9   3      868.36      914.60     85.05 o
   8   9   3     2686.36     2643.07    103.05 o
   9   9   3      424.75      426.91     76.67 o
  10   9   3       39.01      -54.71     73.52 o
  11   9   3     1197.70     1184.01    100.56 o
  12   9   3       52.66      -67.72    117.11 o
  13   9   3     1572.34     1877.77    150.01 o
  14   9   3       96.20      154.17    134.94 o
  15   9   3        5.23     -130.95    130.95 o
  -7  10   3      585.83      656.24    192.90 o
  -6  10   3     3020.51     3029.98    218.15 o
  -5  10   3       98.94       75.02    156.47 o
  -4  10   3     3680.90     3651.10    209.76 o
  -3  10   3       51.93      -34.26    148.16 o
  -2  10   3     4457.29     4555.61    194.12 o
  -1  10   3      176.63      -13.19     80.48 o
   0  10   3      491.30      488.44     74.34 o
   1  10   3       17.99       85.31     72.71 o
   2  10   3     4869.28     4976.39    145.34 o
   3  10   3      231.25      277.50     73.82 o
   4  10   3     8383.35     8271.10    172.23 o
   5  10   3     2552.69     2639.31    111.89 o
   6  10   3       55.86       21.86     88.13 o
   7  10   3      608.08      602.98     86.61 o
   8  10   3      429.82      450.40     98.02 o
   9  10   3     2151.56     2335.41    104.48 o
  10  10   3     2989.55     3102.35    124.96 o
  11  10   3      797.30      885.73    118.33 o
  12  10   3     5240.40     5355.16    205.67 o
  13  10   3      137.26      274.41    130.36 o
  14  10   3      907.75      931.17    149.47 o
  15  10   3      501.15      708.53    188.11 o
  -6  11   3      818.15     1048.68    195.92 o
  -5  11   3     2448.78     2267.03    204.70 o
  -4  11   3     1347.52     1121.27    183.89 o
  -3  11   3     4525.85     4522.89    229.64 o
  -2  11   3        0.37      229.62    153.14 o
  -1  11   3      613.23      543.04    100.73 o
   0  11   3       77.70      -41.63     85.23 o
   1  11   3       36.93      100.24     88.24 o
   2  11   3      729.65      768.81     93.77 o
   3  11   3     1315.38     1122.65    116.72 o
   4  11   3     6411.20     6420.28    179.25 o
   5  11   3     2386.59     2397.00    117.98 o
   6  11   3      255.99      168.50    120.31 o
   7  11   3      858.62      841.47     97.04 o
   8  11   3     1588.20     1429.15    104.68 o
   9  11   3     1157.07     1173.15    102.69 o
  10  11   3     2167.31     2099.29    112.17 o
  11  11   3     2374.26     2529.29    146.59 o
  12  11   3     1170.45     1036.22    143.38 o
  13  11   3     2114.21     1853.39    159.94 o
  14  11   3      167.22      105.31    137.72 o
  15  11   3       11.88      162.03    177.89 o
  -5  12   3      737.68      608.01    253.24 o
  -4  12   3      132.98      -14.39    170.75 o
  -3  12   3      354.94      393.15    166.94 o
  -2  12   3      560.30      382.52    359.60 o
  -1  12   3       87.89      275.19    155.82 o
   0  12   3      730.99      817.45    114.98 o
   1  12   3      377.68      300.60    108.64 o
   2  12   3       47.94       40.54     98.99 o
   3  12   3     7002.68     6624.47    179.67 o
   4  12   3      197.48      251.73     97.78 o
   5  12   3      332.49      351.07     98.38 o
   6  12   3      123.59      162.28     84.48 o
   7  12   3       99.51       30.06    104.40 o
   8  12   3       22.54      -90.49     90.49 o
   9  12   3      310.19      208.30     98.11 o
  10  12   3      336.14      347.21    110.75 o
  11  12   3     5942.17     5646.52    204.99 o
  12  12   3      615.90      715.11    128.69 o
  13  12   3       38.95     -107.80    198.40 o
  14  12   3      111.16      -67.25    175.35 o
  15  12   3      263.48       94.28    186.96 o
  -4  13   3     2771.65     2826.58    234.57 o
  -3  13   3      258.76      260.40    399.66 o
  -2  13   3       58.79       62.05    168.47 o
  -1  13   3      836.27      943.41    178.91 o
   0  13   3      600.57      526.60    168.05 o
   1  13   3      239.92      175.45    117.58 o
   2  13   3     3470.50     3443.82    160.49 o
   3  13   3     1104.26     1027.01    125.66 o
   4  13   3     9166.47     9402.91    203.96 o
   5  13   3      390.50      231.18    100.78 o
   6  13   3      281.20      170.78     93.75 o
   7  13   3       68.96       56.96     97.84 o
   8  13   3      423.37      339.58    117.27 o
   9  13   3       36.88      -45.51     99.54 o
  10  13   3     5137.10     5096.52    185.11 o
  11  13   3     1556.96     1654.30    114.12 o
  12  13   3     1139.16     1165.85    147.55 o
  13  13   3      126.17       97.58    169.03 o
  14  13   3       32.88       23.85    179.83 o
  15  13   3      121.75      -83.83    189.97 o
  -3  14   3     1115.87     1219.44    210.43 o
  -2  14   3      350.44      546.48    187.44 o
  -1  14   3      939.48     1172.80    197.33 o
   0  14   3        3.91      111.39    169.90 o
   1  14   3      942.31     1041.04    210.80 o
   2  14   3     2091.42     2092.57    148.78 o
   3  14   3     4736.83     4775.80    193.73 o
   4  14   3      382.09      350.22    127.77 o
   5  14   3      116.16      125.22    122.69 o
   6  14   3      182.50      162.08    115.56 o
   7  14   3       90.29      166.56    119.40 o
   8  14   3       36.66      -88.47    119.32 o
   9  14   3      182.97      208.70    122.91 o
  10  14   3     3348.97     3297.41    271.91 o
  11  14   3     2377.24     2476.43    149.70 o
  12  14   3      350.30      272.80    169.29 o
  13  14   3      124.13     -236.07    236.07 o
  14  14   3      764.55     1044.81    206.70 o
  -2  15   3       95.26      341.16    194.13 o
  -1  15   3       69.63     -106.17    182.90 o
   0  15   3      156.21       50.90    186.97 o
   1  15   3      736.27      790.26    196.86 o
   2  15   3       47.12       43.38    168.71 o
   3  15   3     2355.27     2430.02    163.98 o
   4  15   3      410.84      319.70    134.94 o
   5  15   3      813.66      810.56    145.76 o
   6  15   3       12.81       89.23    128.36 o
   7  15   3      115.09      131.87    144.42 o
   8  15   3      447.30      510.52    199.66 o
   9  15   3     3674.33     3941.84    178.32 o
  10  15   3      546.72      833.93    137.85 o
  11  15   3     2899.84     3046.00    265.30 o
  12  15   3      557.47      293.16    110.58 o
  13  15   3     1230.51     1071.29    214.34 o
  14  15   3      976.24      919.89    214.01 o
   0  16   3        1.94      -30.10    191.33 o
   1  16   3     1807.43     1473.79    218.38 o
   2  16   3     2041.92     2371.05    224.62 o
   3  16   3      221.24      337.94    174.39 o
   4  16   3     1327.03     1256.53    155.62 o
   5  16   3      482.16      377.73    148.31 o
   6  16   3      114.60      170.38    155.05 o
   7  16   3      128.27      197.19    135.61 o
   8  16   3      320.98      538.24    163.32 o
   9  16   3      430.78      735.47    168.36 o
  10  16   3     4701.63     4794.58    360.08 o
  11  16   3      131.15      349.90    161.74 o
  12  16   3     2116.99     2101.79    159.82 o
  13  16   3      371.97      252.25    197.56 o
   1  17   3      257.98      425.68    253.72 o
   2  17   3       21.19        6.78    194.20 o
   3  17   3     1085.73     1226.40    213.96 o
   4  17   3     1360.72     1106.45    212.66 o
   5  17   3     1606.27     1860.44    172.19 o
   6  17   3      298.27      320.69    224.68 o
   7  17   3      202.40      346.94    164.40 o
   8  17   3      859.97      899.19    176.38 o
   9  17   3     2651.70     2803.66    407.90 o
  10  17   3       63.27      -11.73    241.17 o
  11  17   3      868.67      718.91    203.17 o
  12  17   3      297.48      379.99    161.27 o
   4  18   3     2315.20     2382.98    251.18 o
   5  18   3       15.28      204.27    208.31 o
   6  18   3        3.28      159.09    204.39 o
   7  18   3       85.07      609.70    191.37 o
   8  18   3       77.85      117.49    173.77 o
   9  18   3      114.07      253.24    272.14 o
  10  18   3       43.44      208.15    205.21 o
  -5 -17   4      369.98      670.55    215.65 o
  -4 -17   4      278.40      237.81    202.30 o
  -8 -16   4      461.44      429.36    175.27 o
  -7 -16   4        3.02       21.32    193.94 o
  -6 -16   4      645.01      753.74    153.12 o
  -5 -16   4       14.35     -132.77    188.49 o
  -4 -16   4      409.89      131.88    189.16 o
  -3 -16   4     1028.23     1259.39    307.61 o
  -2 -16   4      569.74      544.95    217.47 o
  -1 -16   4       75.24       56.94    189.30 o
   0 -16   4      190.76      -22.10    189.78 o
 -10 -15   4      556.33      892.08    185.97 o
  -9 -15   4      965.73      854.76    184.75 o
  -8 -15   4      437.92      880.41    181.03 o
  -7 -15   4     2908.21     3057.66    208.14 o
  -6 -15   4       80.43      108.30    280.87 o
  -5 -15   4       91.28      -33.66    135.44 o
  -4 -15   4     1381.61     1080.07    154.62 o
  -3 -15   4      217.17      223.83    172.32 o
  -2 -15   4       29.71      -72.88    172.71 o
  -1 -15   4      218.23      165.34    183.42 o
   0 -15   4       15.04       42.34    179.67 o
   1 -15   4      661.22      546.19    206.03 o
   2 -15   4        0.05      -78.46    181.02 o
 -11 -14   4     1313.47     1357.03    186.20 o
 -10 -14   4      547.70      448.01    174.32 o
  -9 -14   4     2698.07     2800.40    205.77 o
  -8 -14   4     1345.14     1254.19    201.41 o
  -7 -14   4       20.47      151.25    135.03 o
  -6 -14   4        9.43     -102.38    134.78 o
  -5 -14   4      377.52      461.41    134.29 o
  -4 -14   4     1517.38     1564.24    161.43 o
  -3 -14   4     1055.13     1225.77    143.20 o
  -2 -14   4      710.04     1002.25    395.84 o
  -1 -14   4      645.10      523.07    216.04 o
   0 -14   4      975.44      924.83    183.00 o
   1 -14   4      112.77       19.80    165.96 o
   2 -14   4      116.06      -24.86    169.20 o
   3 -14   4     1692.54     1673.58    224.63 o
   4 -14   4        8.90     -168.88    172.28 o
 -11 -13   4       89.73      116.98    162.51 o
 -10 -13   4      965.34      887.44    227.88 o
  -9 -13   4        4.87      -11.91    153.69 o
  -8 -13   4     2902.99     2905.44    197.60 o
  -7 -13   4      379.03      442.95    133.67 o
  -6 -13   4      494.40      459.44    130.70 o
  -5 -13   4      101.29      122.29    131.34 o
  -4 -13   4     1069.39     1006.44    131.58 o
  -3 -13   4      374.63      430.26    124.27 o
  -2 -13   4      708.19      645.53    127.19 o
  -1 -13   4      352.23      427.08    164.15 o
   0 -13   4     1957.53     2053.50    192.20 o
   1 -13   4      542.93      364.50    287.58 o
   2 -13   4     1311.50     1664.64    307.14 o
   3 -13   4      173.81      169.61    163.38 o
   4 -13   4      771.04      955.37    176.02 o
   5 -13   4      878.77      686.04    177.44 o
 -12 -12   4       97.37      -15.51    344.81 o
 -11 -12   4        1.55       86.98    184.98 o
 -10 -12   4     1269.20     1163.63    173.61 o
  -9 -12   4     2875.48     3239.73    170.93 o
  -8 -12   4      147.50      163.88    130.52 o
  -7 -12   4        2.04       89.01    119.87 o
  -6 -12   4      964.56     1013.40    127.17 o
  -5 -12   4      791.04      697.71    109.88 o
  -4 -12   4     1977.05     1940.22    134.19 o
  -3 -12   4      459.43      561.69    129.00 o
  -2 -12   4     1493.81     1535.70    142.09 o
  -1 -12   4     5987.58     5775.64    248.34 o
   0 -12   4      818.84     1109.77    162.76 o
   1 -12   4      120.89      232.06    149.64 o
   2 -12   4      674.44      558.75    159.81 o
   3 -12   4      281.34      493.67    153.74 o
   4 -12   4     2115.27     2196.34    187.44 o
   5 -12   4        6.98      -15.94    150.33 o
   6 -12   4      751.53      812.49    165.56 o
 -12 -11   4      298.44      217.35    195.38 o
 -11 -11   4     1975.24     1900.60    171.37 o
 -10 -11   4     1020.68      916.50    138.91 o
  -9 -11   4     2124.73     1884.06    147.50 o
  -8 -11   4     1260.82     1218.83    130.74 o
  -7 -11   4      399.05      491.09    142.63 o
  -6 -11   4      983.24      834.45    117.96 o
  -5 -11   4       27.17        0.73     97.29 o
  -4 -11   4        0.44      -89.40     89.40 o
  -3 -11   4     5435.87     5343.26    172.56 o
  -2 -11   4     2283.09     2181.14    107.97 o
  -1 -11   4       41.13      -45.73     85.92 o
   0 -11   4     5961.68     5889.36    231.25 o
   1 -11   4       53.81       57.22    133.67 o
   2 -11   4     1521.16     1044.11    150.63 o
   3 -11   4      729.03      591.03    320.49 o
   4 -11   4      893.53      863.21    268.50 o
   5 -11   4     2840.45     2832.26    180.34 o
   6 -11   4        1.16      -75.32    134.19 o
   7 -11   4      446.35      175.13    151.18 o
 -12 -10   4      348.32      297.96    203.17 o
 -11 -10   4      395.18      316.27    137.64 o
 -10 -10   4     6064.49     6024.78    197.40 o
  -9 -10   4      194.84      329.74    119.33 o
  -8 -10   4     2338.14     2202.22    155.17 o
  -7 -10   4        4.92       11.73    119.64 o
  -6 -10   4        3.01      -68.10     92.65 o
  -5 -10   4      202.04      257.19     94.35 o
  -4 -10   4      273.99      370.73     92.89 o
  -3 -10   4      487.28      572.14    102.63 o
  -2 -10   4     4921.73     5122.74    143.17 o
  -1 -10   4     1626.31     1530.37    103.19 o
   0 -10   4        2.77      -77.75     77.75 o
   1 -10   4     3497.56     3309.31    100.38 o
   2 -10   4     1012.85     1100.12    145.09 o
   3 -10   4      485.07      615.95    108.40 o
   4 -10   4     2685.74     2893.37    137.28 o
   5 -10   4     1029.44      868.71    136.48 o
   6 -10   4      872.33      728.53    136.12 o
   7 -10   4      173.36      -59.55    127.81 o
   8 -10   4      754.26      659.10    206.03 o
 -13  -9   4       86.23      -34.49    227.49 o
 -12  -9   4      842.81      590.59    187.91 o
 -11  -9   4     4296.40     4298.41    732.55 o
 -10  -9   4       16.86      -47.30    117.71 o
  -9  -9   4     2413.03     2488.70    142.16 o
  -8  -9   4       88.56       47.54     98.04 o
  -7  -9   4      261.91      129.59     95.70 o
  -6  -9   4     3675.19     3512.64    155.57 o
  -5  -9   4     2702.92     2495.50    112.55 o
  -4  -9   4     4294.15     4213.61    133.98 o
  -3  -9   4     4708.52     4547.00    133.51 o
  -2  -9   4     3024.23     3184.89    119.04 o
  -1  -9   4     2095.77     1934.71    103.58 o
   0  -9   4      176.00      169.90     67.15 o
   1  -9   4     2641.34     2636.95     83.99 o
   2  -9   4     1446.06     1424.98    110.81 o
   3  -9   4       22.45       -3.29     78.43 o
   4  -9   4     3666.66     3665.96    150.64 o
   5  -9   4     1506.98     1660.41    109.94 o
   6  -9   4     1398.44     1490.19    171.38 o
   7  -9   4      874.72     1006.00    129.16 o
   8  -9   4      109.52     -103.01    179.32 o
   9  -9   4      546.86      571.35    190.77 o
 -13  -8   4        7.54      189.31    191.84 o
 -12  -8   4       23.14      123.91    174.75 o
 -11  -8   4      551.76      432.88    172.87 o
 -10  -8   4      674.20      576.42    121.19 o
  -9  -8   4     2816.92     2949.86    155.99 o
  -8  -8   4     2757.47     2554.66    120.30 o
  -7  -8   4      274.96      197.30     94.99 o
  -6  -8   4      120.78       75.88     87.78 o
  -5  -8   4     1663.15     1140.45    135.00 o
  -4  -8   4      615.98      702.85     85.60 o
  -3  -8   4    12475.76    12388.42    283.45 o
  -2  -8   4     3122.81     3102.39    105.29 o
  -1  -8   4     5430.35     5615.02    166.59 o
   0  -8   4     7534.04     7438.31    117.26 o
   1  -8   4     3003.06     2983.93     77.09 o
   2  -8   4     1460.87     1460.46    100.63 o
   3  -8   4     4189.09     4045.43    213.63 o
   4  -8   4       29.94       51.64     67.18 o
   5  -8   4     2633.81     2621.12    109.84 o
   6  -8   4      554.59      549.42     82.73 o
   7  -8   4        7.90       75.02     88.52 o
   8  -8   4      865.98     1160.03    104.16 o
   9  -8   4      270.62       35.29    168.83 o
  10  -8   4        0.24      106.83    178.37 o
 -13  -7   4       51.65      117.32    263.74 o
 -12  -7   4      378.59      548.69    188.14 o
 -11  -7   4     1272.82     1506.08    191.33 o
 -10  -7   4     2923.77     3065.47    158.76 o
  -9  -7   4      879.69      975.14    119.23 o
  -8  -7   4     4750.69     4513.31    141.81 o
  -7  -7   4      112.26       17.04     84.68 o
  -6  -7   4      667.87      634.94     86.29 o
  -5  -7   4     1661.76     1577.07    110.21 o
  -4  -7   4     5177.84     4895.35    199.04 o
  -3  -7   4     3051.74     3039.19    102.94 o
  -2  -7   4     8662.23     8233.21    133.90 o
  -1  -7   4     1940.39     2001.41     76.25 o
   0  -7   4     2988.78     2854.54     82.08 o
   1  -7   4     1187.73     1198.15     54.47 o
   2  -7   4      416.55      373.84     79.32 o
   3  -7   4     2348.17     2442.97    301.89 o
   4  -7   4     4826.55     4798.39    163.63 o
   5  -7   4     2319.20     2447.24    145.61 o
   6  -7   4     1754.88     1797.39     86.67 o
   7  -7   4      738.22      773.19     81.78 o
   8  -7   4      624.44      660.95     86.06 o
   9  -7   4      157.86       89.55    104.86 o
  10  -7   4     1716.44     1980.97    143.08 o
 -13  -6   4       32.41      176.42    191.24 o
 -12  -6   4       27.85       93.72    170.16 o
 -11  -6   4     1512.27     1464.80    189.82 o
 -10  -6   4     2120.75     2229.80    137.06 o
  -9  -6   4    12170.84    11697.01    363.51 o
  -8  -6   4       30.42      -15.65     81.39 o
  -7  -6   4      185.43      351.43    113.32 o
  -6  -6   4     2111.29     2163.21    100.14 o
  -5  -6   4      657.14      660.77     82.17 o
  -4  -6   4      626.35      738.40     84.93 o
  -3  -6   4     9276.76     9158.19    166.36 o
  -2  -6   4      439.64      404.34     57.24 o
  -1  -6   4    19847.40    19863.39    177.66 o
   0  -6   4      938.63      941.49     53.84 o
   1  -6   4     2897.25     3114.48     70.91 o
   2  -6   4       53.48       -2.39     59.05 o
   3  -6   4       99.32      130.06     66.72 o
   4  -6   4     5898.82     5875.38    126.86 o
   5  -6   4     1950.19     1924.61     69.94 o
   6  -6   4      513.60      531.92     63.65 o
   7  -6   4     2928.69     2859.28    120.85 o
   8  -6   4        6.54       46.19     63.53 o
   9  -6   4     2199.50     2229.58    109.77 o
  10  -6   4      367.49      450.99    104.54 o
  11  -6   4      601.88      576.21    114.14 o
 -13  -5   4      431.07      619.82    211.27 o
 -12  -5   4      278.01      -18.99    170.08 o
 -11  -5   4     2447.05     2046.15    201.26 o
 -10  -5   4     4983.34     5378.13    251.55 o
  -9  -5   4     1626.70     1764.02    127.47 o
  -8  -5   4     2965.19     3100.68    110.94 o
  -7  -5   4       54.90       80.80     76.81 o
  -6  -5   4       95.73      130.48     77.05 o
  -5  -5   4      122.77      183.04     65.79 o
  -4  -5   4     1698.29     1593.73     69.75 o
  -3  -5   4     5243.10     5075.42     92.51 o
  -2  -5   4     2531.56     2228.42     78.83 o
  -1  -5   4     7286.09     7660.27    107.41 o
   0  -5   4      358.95      291.08     49.17 o
   1  -5   4       46.02      -14.90     40.24 o
   2  -5   4     1087.10     1291.37     81.83 o
   3  -5   4     3970.67     3842.21    121.59 o
   4  -5   4      215.11      241.04     47.90 o
   5  -5   4     6617.56     6589.19    107.01 o
   6  -5   4     2243.93     2141.36     95.16 o
   7  -5   4      109.14       75.99     67.18 o
   8  -5   4     1618.46     1773.65     86.77 o
   9  -5   4        7.44       69.15     75.09 o
  10  -5   4      368.41      236.39     84.43 o
  11  -5   4      917.78     1014.29    108.53 o
  12  -5   4        4.45      -39.93    208.89 o
 -13  -4   4      224.27      158.28    253.72 o
 -12  -4   4        1.91      156.70    169.58 o
 -11  -4   4      569.37      552.17    234.64 o
 -10  -4   4     7075.17     7420.51    271.33 o
  -9  -4   4     4584.71     4453.36    126.01 o
  -8  -4   4       66.69       74.48     61.29 o
  -7  -4   4      468.62      483.50     75.42 o
  -6  -4   4       40.02      -47.84     68.76 o
  -5  -4   4      351.65      474.74     64.36 o
  -4  -4   4     2111.31     2175.36     80.79 o
  -3  -4   4     2387.72     2486.78     64.96 o
  -2  -4   4    50781.88    52101.40    362.55 o
  -1  -4   4     2836.05     2853.73     94.72 o
   0  -4   4     9356.92     9436.99     97.43 o
   1  -4   4      516.41      561.27     39.86 o
   2  -4   4     8592.45     8827.56    112.73 o
   3  -4   4      182.00       81.22     44.99 o
   4  -4   4    15561.55    15253.71    166.29 o
   5  -4   4      121.89      163.22     54.42 o
   6  -4   4     3082.15     2862.60     84.68 o
   7  -4   4     4000.69     4209.28    290.92 o
   8  -4   4      271.25       48.65    184.09 o
   9  -4   4     1660.24     1720.34     79.19 o
  10  -4   4      606.76      710.92     79.81 o
  11  -4   4      460.86      509.62     87.35 o
  12  -4   4     1537.15     1506.75    191.24 o
 -13  -3   4       18.59       92.02    186.00 o
 -12  -3   4      536.69      617.98    181.27 o
 -11  -3   4     6781.57     6428.67    380.58 o
 -10  -3   4     1010.41     1237.98    181.71 o
  -9  -3   4     1778.52     1659.53     83.41 o
  -8  -3   4     1639.39     1606.04     67.68 o
  -7  -3   4      131.28       92.37     53.00 o
  -6  -3   4      400.66      493.72     63.26 o
  -5  -3   4      596.60      612.57     56.62 o
  -4  -3   4     6655.25     6687.01    180.79 o
  -3  -3   4    21924.93    21769.48    215.58 o
  -2  -3   4      922.60     1069.58     46.91 o
  -1  -3   4     3996.78     3921.82     86.45 o
   0  -3   4        8.11      -35.59     38.24 o
   1  -3   4      591.00      469.69     64.08 o
   2  -3   4       13.74       69.12     42.30 o
   3  -3   4     3598.81     3522.24     72.53 o
   4  -3   4     2218.80     2052.33     76.33 o
   5  -3   4     9480.53     9350.45    334.80 o
   6  -3   4       84.82      -94.43    152.61 o
   7  -3   4     1318.22     1481.31    199.35 o
   8  -3   4      817.59      822.21    193.63 o
   9  -3   4       59.91     -132.58    178.37 o
  10  -3   4      710.46      776.42    217.47 o
  11  -3   4      247.34      338.81     80.60 o
  12  -3   4     1100.39     1151.53    108.25 o
  13  -3   4       49.33       51.34    117.32 o
 -12  -2   4      298.58      169.00    174.99 o
 -11  -2   4      206.17      459.68    199.83 o
 -10  -2   4     3554.51     3367.73    462.61 o
  -9  -2   4      857.06      790.87    147.33 o
  -8  -2   4      722.15      770.82     96.54 o
  -7  -2   4      257.26      251.80     64.77 o
  -6  -2   4       26.76       -7.27     48.05 o
  -5  -2   4     2426.12     2484.02     73.49 o
  -4  -2   4     8621.37     8511.27    118.55 o
  -3  -2   4     4362.45     4459.91    122.91 o
  -2  -2   4    26261.53    26631.67    239.55 o
  -1  -2   4     5384.20     5351.91     81.97 o
   0  -2   4       54.75       62.63     41.33 o
   1  -2   4     1183.45     1167.49     40.27 o
   2  -2   4     1170.74     1292.31     46.41 o
   3  -2   4     7124.79     7057.58     87.36 o
   4  -2   4       34.70      154.96     55.32 o
   5  -2   4     3659.39     3167.69    219.38 o
   6  -2   4     1901.67     1983.98    195.54 o
   7  -2   4      313.15      131.63    154.52 o
   8  -2   4      347.76      333.84    173.60 o
   9  -2   4      493.45      374.86    184.09 o
  10  -2   4      241.47      428.27    201.26 o
  11  -2   4     6350.67     6378.30    147.17 o
  12  -2   4      137.44      211.61     94.42 o
  13  -2   4     1551.23     1546.62    194.58 o
 -12  -1   4     3556.31     3963.73    238.47 o
 -11  -1   4     1996.03     2086.90    197.52 o
 -10  -1   4     1575.86     1501.94    190.29 o
  -9  -1   4      384.79      162.21    145.01 o
  -8  -1   4     2881.85     2988.69    109.34 o
  -7  -1   4      881.91      744.41     72.22 o
  -6  -1   4     1629.39     1671.62     67.56 o
  -5  -1   4      223.04      250.25     57.26 o
  -4  -1   4    11193.00    10831.76    126.47 o
  -3  -1   4    13419.04    14026.95    147.84 o
  -2  -1   4     4208.61     4008.13     80.41 o
  -1  -1   4      384.58      376.34     40.24 o
   0  -1   4      396.36      452.46     40.08 o
   1  -1   4     1142.81     1181.02     39.28 o
   2  -1   4     1760.75     1911.73     44.06 o
   3  -1   4     2625.18     2781.97     62.98 o
   4  -1   4     8618.09     8434.77    293.78 o
   5  -1   4     4170.21     4682.38    254.67 o
   6  -1   4     8793.73     8412.83    308.09 o
   7  -1   4     3030.61     3099.97    224.15 o
   8  -1   4      709.54      617.13    173.60 o
   9  -1   4       54.76     -125.91    165.01 o
  10  -1   4     4630.25     4723.98    203.60 o
  11  -1   4      481.35      591.63     79.36 o
  12  -1   4     1094.79     1358.15    126.38 o
  13  -1   4       84.59      171.53     88.27 o
  14  -1   4      901.04     1066.39    182.18 o
 -12   0   4      116.05      379.42    181.13 o
 -11   0   4      843.46      955.57    178.60 o
 -10   0   4      390.95      490.14    156.72 o
  -9   0   4     7602.67     7449.88    259.30 o
  -8   0   4     3870.81     3867.63    276.26 o
  -7   0   4     1593.11     1563.11     71.49 o
  -6   0   4      543.45      528.81     54.21 o
  -5   0   4     2824.63     2788.05     81.42 o
  -4   0   4     8473.45     8748.01    113.39 o
  -3   0   4     8996.40     9278.51    113.34 o
  -2   0   4     4280.23     4740.92     71.89 o
  -1   0   4    25762.46    25745.85    192.21 o
   0   0   4      407.23      557.18     42.79 o
   1   0   4    19713.33    20403.89    140.50 o
   2   0   4    10503.36    10643.62     90.43 o
   3   0   4     1371.96     1306.27     37.25 o
   4   0   4     3317.42     3470.39     83.71 o
   5   0   4    25155.57    25745.91    433.68 o
   6   0   4      516.80      489.47    102.81 o
   7   0   4     6577.72     6409.17    274.70 o
   8   0   4      454.82      298.59    111.37 o
   9   0   4     1797.50     1891.60     82.16 o
  10   0   4      904.99      999.93     77.71 o
  11   0   4      312.51      413.12     63.03 o
  12   0   4     1291.00     1437.59     82.41 o
  13   0   4     1186.61     1216.22    124.69 o
  14   0   4      546.39      457.84    180.27 o
 -11   1   4      132.94     -156.60    163.47 o
 -10   1   4     4479.29     4348.19    227.05 o
  -9   1   4      253.57      301.76    151.71 o
  -8   1   4        7.37      118.40    155.48 o
  -7   1   4      396.78      376.59    112.68 o
  -6   1   4      692.46      741.25     53.76 o
  -5   1   4       68.85       86.59     54.38 o
  -4   1   4       78.96      -32.56     47.50 o
  -3   1   4     9335.10     8977.04    112.29 o
  -2   1   4    11604.89    11188.64    114.70 o
  -1   1   4     2860.64     3106.41     63.39 o
   0   1   4       10.17       18.96     34.89 o
   1   1   4     2922.61     3111.21     58.75 o
   2   1   4       17.70      -30.49     30.49 o
   3   1   4    10038.15    10618.72     96.22 o
   4   1   4    15710.52    16321.13    179.60 o
   5   1   4    12216.36    12150.24    171.03 o
   6   1   4    11427.30    11049.66    146.10 o
   7   1   4      492.38      488.31     50.37 o
   8   1   4      761.51      819.44     65.12 o
   9   1   4      193.38      209.79     59.77 o
  10   1   4       75.67       60.70     44.90 o
  11   1   4      801.64      862.75     67.33 o
  12   1   4       93.63       59.26     73.10 o
  13   1   4      835.13      931.17    115.05 o
  14   1   4      577.07      587.56    181.23 o
 -11   2   4      511.71      629.69    179.35 o
 -10   2   4     1180.37     1526.62    184.73 o
  -9   2   4     2895.44     2936.52    198.75 o
  -8   2   4      131.69      -49.09    140.11 o
  -7   2   4      702.36      664.84    114.04 o
  -6   2   4     1171.36     1148.57     76.43 o
  -5   2   4      205.81      181.96     54.83 o
  -4   2   4    19834.71    19822.49    182.87 o
  -3   2   4    16413.30    16683.35    151.41 o
  -2   2   4    26048.10    26304.23    204.38 o
  -1   2   4     5564.08     5600.46     95.72 o
   0   2   4     7747.16     7957.22     94.64 o
   1   2   4    17757.53    19184.86    143.85 o
   2   2   4     1105.88     1202.42     42.19 o
   3   2   4     7809.15     8234.19     83.50 o
   4   2   4    25573.07    26255.24    190.40 o
   5   2   4     3553.19     3723.45     85.51 o
   6   2   4     4407.66     4467.70     79.69 o
   7   2   4     3848.94     4164.34     72.37 o
   8   2   4     1609.71     1823.75     57.59 o
   9   2   4       94.18      120.80     45.21 o
  10   2   4      580.74      536.94     53.57 o
  11   2   4       19.34       20.57     58.43 o
  12   2   4     9269.73     9237.86    165.44 o
  13   2   4      378.17      249.79     85.89 o
  14   2   4     1026.56     1412.39    439.72 o
  15   2   4     1684.76     1577.64    225.11 o
 -11   3   4     2375.03     2668.48    218.83 o
 -10   3   4     2776.51     2749.05    210.03 o
  -9   3   4       23.86      -84.54    153.67 o
  -8   3   4       79.33       32.22    146.95 o
  -7   3   4      559.72      558.87    192.24 o
  -6   3   4      103.90      123.21    100.31 o
  -5   3   4       62.13        3.16     56.86 o
  -4   3   4     1176.74     1212.29     71.71 o
  -3   3   4    29501.82    29646.04    232.07 o
  -2   3   4    14606.10    14836.94    148.87 o
  -1   3   4     4870.04     5146.63     86.37 o
   0   3   4      111.85      103.57     47.31 o
   1   3   4     3633.82     3928.58     73.72 o
   2   3   4     3564.54     3511.03     68.70 o
   3   3   4       72.79       95.37     40.71 o
   4   3   4      405.19      407.27     37.63 o
   5   3   4    24110.55    24502.34    181.30 o
   6   3   4       75.34       82.41     36.78 o
   7   3   4      897.61      849.73     56.89 o
   8   3   4       20.70      169.58     55.12 o
   9   3   4      512.40      515.75     61.36 o
  10   3   4      768.42      766.48     69.32 o
  11   3   4     1164.90     1181.80     70.55 o
  12   3   4      667.30      774.10     83.23 o
  13   3   4     1722.05     1907.85    116.25 o
  14   3   4     2214.70     2232.32    133.27 o
  15   3   4      805.28      930.78    147.84 o
 -10   4   4     1353.55     1693.53    309.52 o
  -9   4   4      132.94      130.92    162.80 o
  -8   4   4     4515.86     4311.67    308.57 o
  -7   4   4     2247.11     2449.32    222.24 o
  -6   4   4        5.09       82.88     83.43 o
  -5   4   4     1738.14     1751.35     76.31 o
  -4   4   4    26533.38    26486.96    228.06 o
  -3   4   4      565.60      673.32     51.32 o
  -2   4   4     1890.58     1940.08     61.89 o
  -1   4   4      459.65      383.83     46.63 o
   0   4   4     1048.73     1011.82     55.34 o
   1   4   4    14024.94    14654.18    147.41 o
   2   4   4     1172.12     1262.76     50.76 o
   3   4   4     8385.58     8230.01    111.04 o
   4   4   4    38744.28    39798.54    265.48 o
   5   4   4     2654.16     2916.46     69.90 o
   6   4   4    11374.90    11468.35    105.06 o
   7   4   4     4547.92     4759.19     87.63 o
   8   4   4      999.37      992.02     62.45 o
   9   4   4      106.60       30.68     62.94 o
  10   4   4      363.96      466.41     72.41 o
  11   4   4     4354.32     4488.78    113.46 o
  12   4   4     8500.30     8415.96    166.71 o
  13   4   4       91.58      142.96     86.64 o
  14   4   4     2722.10     2605.81    140.01 o
  15   4   4      635.68      385.87    140.24 o
 -10   5   4      162.62       20.85    174.86 o
  -9   5   4     2941.97     2783.91    213.33 o
  -8   5   4      271.51      360.58    186.95 o
  -7   5   4       76.39       41.90    148.89 o
  -6   5   4     1558.65     1473.69     89.91 o
  -5   5   4      434.53      483.35     75.17 o
  -4   5   4     3566.37     3555.07     81.28 o
  -3   5   4     5967.81     5984.09     95.66 o
  -2   5   4     4393.25     4378.84     88.06 o
  -1   5   4     3641.42     3611.58    101.72 o
   0   5   4        1.36       99.49     48.20 o
   1   5   4     1080.30     1065.37     71.30 o
   2   5   4     4407.63     4280.10     97.06 o
   3   5   4       27.37       58.35     51.73 o
   4   5   4    18319.87    18704.84    164.99 o
   5   5   4    12487.84    12945.31    126.66 o
   6   5   4     3256.05     3193.55     73.47 o
   7   5   4     5789.75     5823.85     82.70 o
   8   5   4     4204.78     4471.81    133.41 o
   9   5   4       97.27       84.57     60.85 o
  10   5   4      236.64      192.33     67.41 o
  11   5   4      178.12      105.55     71.47 o
  12   5   4     1615.30     1799.41    104.79 o
  13   5   4      476.25      565.14    107.55 o
  14   5   4      494.16      434.16    190.61 o
  15   5   4      321.56      377.86    145.96 o
  -9   6   4     1151.09     1406.48    195.86 o
  -8   6   4     4496.55     4425.99    334.32 o
  -7   6   4      253.72       73.54    154.41 o
  -6   6   4      410.55      509.78    147.67 o
  -5   6   4     9046.99     9024.54    425.29 o
  -4   6   4     1740.76     1762.74    120.76 o
  -3   6   4     2435.15     2393.12     87.45 o
  -2   6   4       75.70      102.96     50.50 o
  -1   6   4     6702.82     6194.57    101.58 o
   0   6   4     4699.85     4763.51     92.95 o
   1   6   4     3398.52     3393.34    101.98 o
   2   6   4     3038.41     2964.26    124.58 o
   3   6   4     4500.68     4273.83     98.47 o
   4   6   4     3400.96     3367.16     83.41 o
   5   6   4    10489.73    10156.97    117.97 o
   6   6   4     1097.16     1283.98     51.48 o
   7   6   4      179.17      223.91     46.69 o
   8   6   4     5541.84     5601.59     87.83 o
   9   6   4      866.73      845.98     45.02 o
  10   6   4      157.22      118.73     68.56 o
  11   6   4     1418.01     1383.25    100.08 o
  12   6   4        4.19       36.59     88.12 o
  13   6   4     1092.91     1116.35    125.35 o
  14   6   4      804.09     1008.92    159.12 o
  15   6   4     1072.11     1144.83    162.88 o
  16   6   4        8.59        1.83    153.67 o
  -9   7   4     1584.29     1983.07    660.05 o
  -8   7   4      104.82      188.67    172.88 o
  -7   7   4     2125.36     2281.76    197.45 o
  -6   7   4     4164.11     4005.53    213.96 o
  -5   7   4      208.13      268.43    143.94 o
  -4   7   4     5106.10     5069.44    180.24 o
  -3   7   4     7808.44     7974.36    162.31 o
  -2   7   4    16691.07    16576.75    169.27 o
  -1   7   4     2091.62     2036.29     68.46 o
   0   7   4      731.88      666.61     65.89 o
   1   7   4      339.01      154.40     58.07 o
   2   7   4     2088.08     1928.85     69.43 o
   3   7   4     1073.47     1027.84     58.20 o
   4   7   4    15153.68    15770.55    155.36 o
   5   7   4     1191.10     1014.99     57.64 o
   6   7   4    12964.95    12851.55    150.10 o
   7   7   4      900.82      949.36     52.64 o
   8   7   4     4920.16     4972.38     90.51 o
   9   7   4     1449.78     1459.64     59.39 o
  10   7   4        1.89       12.01     50.14 o
  11   7   4       34.54       49.78     87.10 o
  12   7   4     1685.73     1806.43    133.37 o
  13   7   4      923.84      946.07    126.93 o
  14   7   4     4302.93     4090.95    176.32 o
  15   7   4      135.12       67.36    128.09 o
  16   7   4      217.10      161.64    165.66 o
  -8   8   4       11.16     -199.35    199.35 o
  -7   8   4      331.00      228.22    172.25 o
  -6   8   4     2383.89     2538.04    235.12 o
  -5   8   4       32.81      128.72    150.04 o
  -4   8   4      883.63      758.53    153.42 o
  -3   8   4     7047.02     6869.31    117.13 o
  -2   8   4      160.71      156.52     66.84 o
  -1   8   4     3294.48     3173.86     92.15 o
   0   8   4     2454.15     2632.51    113.61 o
   1   8   4      278.59      284.21     68.86 o
   2   8   4      115.50       94.58     54.80 o
   3   8   4      142.03       73.56     54.89 o
   4   8   4     8103.88     7671.16    110.58 o
   5   8   4     5667.26     5205.54    114.84 o
   6   8   4      300.68      259.26     59.07 o
   7   8   4       39.85       75.85     60.85 o
   8   8   4     2502.54     2462.17     94.64 o
   9   8   4       96.08      161.49     62.81 o
  10   8   4     2332.59     2214.71     84.77 o
  11   8   4      108.40       54.00     68.16 o
  12   8   4     5225.92     5508.35    189.62 o
  13   8   4     5135.28     5353.24    199.82 o
  14   8   4       10.41     -133.33    133.33 o
  15   8   4      311.40      380.06    136.61 o
  16   8   4      509.73      738.60    181.65 o
  -7   9   4     2132.40     2028.69    314.29 o
  -6   9   4     1495.44     1587.13    194.12 o
  -5   9   4        4.66      211.87    160.99 o
  -4   9   4      116.56      301.30    148.69 o
  -3   9   4     6777.51     6672.77    247.67 o
  -2   9   4     5236.37     5268.50    144.45 o
  -1   9   4      810.65      748.58     78.21 o
   0   9   4      266.04      194.24     74.82 o
   1   9   4     2853.86     2800.14    108.55 o
   2   9   4        0.20       35.65     78.35 o
   3   9   4     2589.27     2559.90     94.58 o
   4   9   4      359.97      493.22     82.08 o
   5   9   4    15827.81    15161.57    274.11 o
   6   9   4     2391.70     2522.23     92.18 o
   7   9   4       19.11      -13.37     76.04 o
   8   9   4       78.76      116.25     71.58 o
   9   9   4     2532.66     2601.62    147.32 o
  10   9   4      763.81      792.26     87.02 o
  11   9   4    14731.11    14298.95    227.00 o
  12   9   4      236.84      218.78    117.99 o
  13   9   4     7586.28     7530.33    229.28 o
  14   9   4      480.99      398.14    138.23 o
  15   9   4      202.46      341.08    143.18 o
  16   9   4      249.41      -13.67    177.02 o
  -7  10   4      658.70      856.63    495.04 o
  -6  10   4      270.31      260.42    182.23 o
  -5  10   4     2450.94     2806.31    207.97 o
  -4  10   4     3751.11     4331.03    232.79 o
  -3  10   4     3017.33     2828.47    198.24 o
  -2  10   4        1.38      -88.04     88.04 o
  -1  10   4     1707.87     1878.61    106.71 o
   0  10   4      492.46      317.36     73.89 o
   1  10   4      193.38       64.27     84.16 o
   2  10   4       83.08       81.84    114.05 o
   3  10   4     5689.82     5414.87    134.94 o
   4  10   4    28049.34    26652.76    334.70 o
   5  10   4     1799.67     1749.31    102.73 o
   6  10   4     1270.68     1262.03     93.43 o
   7  10   4      523.58      497.24     85.13 o
   8  10   4        5.23      -78.15     78.15 o
   9  10   4     2370.13     2365.25    114.46 o
  10  10   4      520.83      517.41     96.01 o
  11  10   4      632.08      644.69    245.75 o
  12  10   4     8812.11     8818.65    242.45 o
  13  10   4      535.64      734.44    136.98 o
  14  10   4       84.07      -77.93    134.11 o
  15  10   4        7.11       -9.29    163.18 o
  16  10   4      694.44      888.62    211.27 o
  -6  11   4     1438.49     1564.06    218.69 o
  -5  11   4       72.25     -142.19    178.32 o
  -4  11   4      979.99     1152.55    194.70 o
  -3  11   4      781.02      716.70    252.29 o
  -2  11   4      482.36      651.10    166.47 o
  -1  11   4      890.79      903.05    111.77 o
   0  11   4       86.85       85.68    118.67 o
   1  11   4       31.86       20.09     79.34 o
   2  11   4     3685.93     3725.76    187.75 o
   3  11   4    10358.03    10308.82    261.72 o
   4  11   4     2967.71     2939.53    135.88 o
   5  11   4     4095.69     4080.52    142.47 o
   6  11   4      234.46      224.82     82.44 o
   7  11   4     1231.75     1304.68    100.84 o
   8  11   4     4281.21     4224.95    135.95 o
   9  11   4      338.21      319.85     88.41 o
  10  11   4     4034.56     3936.29    157.36 o
  11  11   4     2621.62     2656.85    148.55 o
  12  11   4      964.03     1063.00    139.53 o
  13  11   4      106.44      119.04    127.38 o
  14  11   4     1405.97     1665.07    204.77 o
  15  11   4     1539.66     1728.83    349.10 o
  -5  12   4     6831.89     7414.50    324.56 o
  -4  12   4     2021.37     2062.06    221.77 o
  -3  12   4      402.11      406.23    177.70 o
  -2  12   4       36.89     -112.49    161.23 o
  -1  12   4     2854.51     2622.69    280.43 o
   0  12   4     2560.73     2495.33    199.00 o
   1  12   4       15.55      -82.41    106.76 o
   2  12   4       24.69      173.26     90.49 o
   3  12   4    15002.31    14498.47    240.07 o
   4  12   4     6556.10     6269.95    171.39 o
   5  12   4     3150.35     2981.56    132.89 o
   6  12   4      790.29      494.50    147.99 o
   7  12   4      427.58      504.22     98.24 o
   8  12   4        3.61      -45.19     92.42 o
   9  12   4      504.34      444.69     96.51 o
  10  12   4     1050.57      769.48    103.83 o
  11  12   4     7736.06     7693.46    222.02 o
  12  12   4      296.15      324.39    123.16 o
  13  12   4     3537.28     3379.30    231.55 o
  14  12   4      626.44      595.69    183.63 o
  15  12   4       10.42      -31.96    180.57 o
  -4  13   4        2.59      -10.81    341.95 o
  -3  13   4       82.63      -17.08    180.08 o
  -2  13   4     4869.68     4966.11    262.30 o
  -1  13   4     4771.01     5196.43    381.53 o
   0  13   4     1013.64      908.36    178.73 o
   1  13   4     2747.10     2644.42    156.57 o
   2  13   4     6328.69     6067.18    354.05 o
   3  13   4      983.42      904.04    127.46 o
   4  13   4      739.72      723.97    111.15 o
   5  13   4      943.03      840.49    112.33 o
   6  13   4     4805.89     4803.95    177.74 o
   7  13   4     1359.88     1253.43    111.19 o
   8  13   4     1527.80     1516.51    144.70 o
   9  13   4     1680.92     1585.40    118.37 o
  10  13   4     9283.15     9551.91    216.89 o
  11  13   4       34.08       -1.12    106.19 o
  12  13   4     3078.07     3211.48    173.42 o
  13  13   4      341.04      456.99    279.95 o
  14  13   4     2338.56     2571.31    408.24 o
  15  13   4      431.74      522.34    198.62 o
  -3  14   4      936.00     1020.52    210.90 o
  -2  14   4     2408.65     2720.17    239.09 o
  -1  14   4      196.66      -20.24    189.08 o
   0  14   4      114.12       50.78    229.87 o
   1  14   4      517.86      772.50    182.92 o
   2  14   4      436.34      621.12    128.62 o
   3  14   4      993.86      968.36    136.76 o
   4  14   4     6211.78     6356.07    222.83 o
   5  14   4     7252.07     7747.33    227.94 o
   6  14   4      514.58      434.10    128.83 o
   7  14   4      352.39      393.14    121.27 o
   8  14   4       20.16      -24.61    119.18 o
   9  14   4     2092.18     2383.54    151.41 o
  10  14   4      108.12      200.55    211.88 o
  11  14   4      816.21     1006.59    166.57 o
  12  14   4     2218.76     2091.89    165.13 o
  13  14   4     5419.43     5263.39    341.95 o
  14  14   4     2414.84     2646.80    236.29 o
  -1  15   4       17.34      159.20    200.78 o
   0  15   4      348.63       97.47    349.10 o
   1  15   4     2195.48     2504.13    228.56 o
   2  15   4      113.68      447.46    175.60 o
   3  15   4     1566.14     1546.35    152.82 o
   4  15   4      614.44      660.58    145.23 o
   5  15   4     4004.78     3874.64    187.00 o
   6  15   4     1661.11     1560.26    159.78 o
   7  15   4       23.21      113.68    122.29 o
   8  15   4      139.60      191.93    109.61 o
   9  15   4      133.10       26.59    128.20 o
  10  15   4       23.17      108.69    129.98 o
  11  15   4     1858.33     1912.15    153.28 o
  12  15   4      992.83      968.17    130.85 o
  13  15   4      878.44     1191.51    216.19 o
  14  15   4       37.65      103.20    307.14 o
   0  16   4     3288.32     3041.51    269.46 o
   1  16   4      609.41      329.06    201.93 o
   2  16   4       74.91     -176.00    176.00 o
   3  16   4     1236.63     1264.15    204.67 o
   4  16   4     6387.37     6724.47    592.16 o
   5  16   4     5715.45     5903.09    300.63 o
   6  16   4     1511.22     1522.88    165.58 o
   7  16   4       80.24        0.03    191.64 o
   8  16   4      110.91       70.52    155.74 o
   9  16   4      711.89     1143.69    321.73 o
  10  16   4      140.24       66.89    160.55 o
  11  16   4      237.17      283.13    139.85 o
  12  16   4     7559.34     7829.98    379.06 o
  13  16   4     1297.71     1221.90    224.40 o
   2  17   4     2387.89     2675.61    268.98 o
   3  17   4     2173.01     2526.88    236.38 o
   4  17   4      374.29      -97.35    186.77 o
   5  17   4       13.68     -145.70    145.70 o
   6  17   4      180.08      125.98    151.68 o
   7  17   4      263.79      516.28    163.96 o
   8  17   4      365.63      699.93    400.45 o
   9  17   4      723.53      696.58    176.11 o
  10  17   4     3988.10     3992.69    223.38 o
  11  17   4     7149.51     7265.01    267.06 o
  12  17   4      603.82      390.66    347.67 o
   4  18   4     1027.49     1115.67    225.81 o
   5  18   4        7.44     -199.74    199.74 o
   6  18   4        0.34     -172.64    172.64 o
   7  18   4       15.81      321.04    247.17 o
   8  18   4        0.12      108.00    170.98 o
   9  18   4      244.75      276.66    227.98 o
  10  18   4      428.68      470.78    182.74 o
  -7 -16   5     2339.59     2332.31    208.70 o
  -6 -16   5       32.93      356.66    233.35 o
  -5 -16   5       20.32     -194.70    194.70 o
  -4 -16   5      694.05      811.81    370.57 o
  -3 -16   5      102.91      -15.90    183.37 o
  -2 -16   5       25.96      -80.84    186.10 o
  -1 -16   5     1295.33     1428.71    216.95 o
  -9 -15   5     1821.13     1580.65    232.05 o
  -8 -15   5      102.80      332.86    264.85 o
  -7 -15   5      113.80      178.82    216.62 o
  -6 -15   5       15.52      117.15    140.65 o
  -5 -15   5      562.55      349.81    150.58 o
  -4 -15   5        2.30      180.30    315.24 o
  -3 -15   5      160.36      260.33    304.75 o
  -2 -15   5     2883.75     2530.46    226.33 o
  -1 -15   5     1830.38     1918.30    217.34 o
   0 -15   5        5.56        7.23    186.95 o
   1 -15   5     1334.66     1351.36    278.52 o
 -10 -14   5       18.98     -103.01    168.78 o
  -9 -14   5     1379.67     1391.63    189.41 o
  -8 -14   5     1221.13     1429.96    187.64 o
  -7 -14   5      740.56      766.72    171.07 o
  -6 -14   5      498.50      624.98    142.68 o
  -5 -14   5       37.18       17.98    133.80 o
  -4 -14   5       22.13     -188.11    193.30 o
  -3 -14   5      429.83      306.64    133.33 o
  -2 -14   5      639.42      766.33    400.61 o
  -1 -14   5     1763.92     1969.99    371.04 o
   0 -14   5      472.32      222.25    175.79 o
   1 -14   5        4.28     -161.60    161.60 o
   2 -14   5     1363.39     1218.04    191.46 o
   3 -14   5        2.78      -92.09    210.32 o
 -10 -13   5     2150.39     1849.31    185.94 o
  -9 -13   5     1065.90     1344.39    180.62 o
  -8 -13   5     2321.32     2485.68    196.77 o
  -7 -13   5       10.35      182.85    144.56 o
  -6 -13   5     1247.12     1653.76    162.67 o
  -5 -13   5      698.91      763.94    135.66 o
  -4 -13   5      112.01      263.80    121.04 o
  -3 -13   5      947.55      983.50    133.50 o
  -2 -13   5     1500.80     1523.35    192.91 o
  -1 -13   5     1439.72     1281.81    230.83 o
   0 -13   5      507.94      259.22    172.94 o
   1 -13   5      347.24      348.50    174.13 o
   2 -13   5     1090.40      826.53    235.60 o
   3 -13   5      194.63      201.36    163.83 o
   4 -13   5      201.63      334.24    376.77 o
   5 -13   5     2203.65     2267.55    206.36 o
 -11 -12   5     1079.65      719.19    162.62 o
 -10 -12   5        4.50       -6.82    137.37 o
  -9 -12   5     3301.07     3291.57    176.29 o
  -8 -12   5     1025.61      981.09    141.20 o
  -7 -12   5     5008.39     5314.58    200.84 o
  -6 -12   5     1096.94     1119.79    138.49 o
  -5 -12   5      174.84      132.19    132.72 o
  -4 -12   5      380.43      279.01    118.23 o
  -3 -12   5     2596.38     2436.84    175.20 o
  -2 -12   5      976.83      869.91    123.18 o
  -1 -12   5      595.71      464.78    156.87 o
   0 -12   5     3434.45     3693.47    212.12 o
   1 -12   5     1868.68     2051.15    185.30 o
   2 -12   5      368.81      488.72    253.24 o
   3 -12   5       36.66     -137.33    144.33 o
   4 -12   5     2502.71     2871.54    198.21 o
   5 -12   5      936.76      927.96    169.96 o
   6 -12   5      128.48      193.10    153.43 o
 -11 -11   5      499.32      530.38    155.87 o
 -10 -11   5     3433.37     3002.74    170.53 o
  -9 -11   5     1127.37     1147.25    138.88 o
  -8 -11   5     3579.32     3671.64    173.68 o
  -7 -11   5      398.19      404.26    111.19 o
  -6 -11   5      152.91      307.67    121.12 o
  -5 -11   5      882.87     1016.70    209.83 o
  -4 -11   5       22.05        5.46     96.45 o
  -3 -11   5      687.28      720.21     97.55 o
  -2 -11   5     1883.16     1823.03    121.01 o
  -1 -11   5     5225.70     5029.55    234.06 o
   0 -11   5     4897.76     4988.88    178.13 o
   1 -11   5     1518.54     1675.11    192.67 o
   2 -11   5      242.63      299.10    142.31 o
   3 -11   5      123.61      -16.09    137.87 o
   4 -11   5       74.91       21.09    140.21 o
   5 -11   5     1130.17     1564.54    163.56 o
   6 -11   5       62.14      269.40    138.50 o
   7 -11   5      162.62      130.94    144.89 o
 -12 -10   5      118.27      -96.85    268.03 o
 -11 -10   5     1030.58     1072.00    199.96 o
 -10 -10   5        1.51       70.42    122.61 o
  -9 -10   5      258.65      200.27    129.14 o
  -8 -10   5    11436.28    11554.08    290.98 o
  -7 -10   5     3961.68     3699.04    162.27 o
  -6 -10   5      526.71      490.96    117.68 o
  -5 -10   5     1471.26     1294.49    110.67 o
  -4 -10   5     1094.67     1133.45    105.74 o
  -3 -10   5      287.46      261.66     89.39 o
  -2 -10   5     1849.68     1789.43    173.70 o
  -1 -10   5      604.22      675.63     78.53 o
   0 -10   5     8160.20     8383.35    171.78 o
   1 -10   5     5689.33     5762.78    213.72 o
   2 -10   5      509.45      464.64    109.30 o
   3 -10   5      107.18        3.07    126.66 o
   4 -10   5     3966.21     3838.77    262.78 o
   5 -10   5        4.97       63.07    123.34 o
   6 -10   5     1021.56      786.28    138.22 o
   7 -10   5       12.55     -109.46    125.79 o
   8 -10   5      341.69      254.67    191.72 o
 -12  -9   5      135.17      118.24    189.00 o
 -11  -9   5      611.23      338.24    184.08 o
 -10  -9   5     1779.40     1950.78    160.57 o
  -9  -9   5    12267.32    12215.92    390.58 o
  -8  -9   5      117.17       78.82    117.76 o
  -7  -9   5     1853.33     1749.13    134.38 o
  -6  -9   5     1022.18      688.31    157.71 o
  -5  -9   5     1019.61      923.85    100.27 o
  -4  -9   5     1308.37     1423.06    104.42 o
  -3  -9   5     1560.82     1537.33     99.35 o
  -2  -9   5     1367.09     1437.55     96.19 o
  -1  -9   5    17297.31    17076.83    227.18 o
   0  -9   5     2972.63     3003.93    113.81 o
   1  -9   5     1004.32      992.55     66.44 o
   2  -9   5      427.28      376.43    171.21 o
   3  -9   5     1972.75     1960.07    264.69 o
   4  -9   5      533.85      580.06    102.68 o
   5  -9   5       54.14      137.10     92.15 o
   6  -9   5     2557.42     2634.23    126.00 o
   7  -9   5     1543.25     1610.88    139.92 o
   8  -9   5      643.57      517.93    182.18 o
   9  -9   5      632.93      624.76    195.54 o
 -12  -8   5       22.74       77.02    359.12 o
 -11  -8   5        1.49      144.89    174.49 o
 -10  -8   5     1298.19     1189.03    143.85 o
  -9  -8   5     2481.18     2667.47    141.82 o
  -8  -8   5     7546.93     7380.79    199.08 o
  -7  -8   5      335.55      190.86     95.51 o
  -6  -8   5      464.81      389.23     93.83 o
  -5  -8   5       83.54      -53.27    103.79 o
  -4  -8   5      731.18      658.10     89.28 o
  -3  -8   5      324.97      344.44     87.94 o
  -2  -8   5     4066.61     4203.48    125.69 o
  -1  -8   5      412.86      452.98     75.33 o
   0  -8   5     3082.81     2951.38     88.23 o
   1  -8   5      186.16      175.96     50.39 o
   2  -8   5      384.77      286.58     90.26 o
   3  -8   5      173.30      130.50     84.88 o
   4  -8   5     2309.02     2256.47    169.36 o
   5  -8   5     4070.31     3825.34    357.21 o
   6  -8   5      737.47      720.08    116.78 o
   7  -8   5      456.78      397.64     96.20 o
   8  -8   5     1538.29     1575.16    105.63 o
   9  -8   5      354.88      221.29    167.88 o
  10  -8   5     3314.77     2978.83    221.29 o
 -12  -7   5      729.18      956.18    289.01 o
 -11  -7   5      907.89     1052.18    259.44 o
 -10  -7   5     9949.63     9672.98    246.88 o
  -9  -7   5     9894.20    10205.68    248.90 o
  -8  -7   5     2028.12     2042.72    128.25 o
  -7  -7   5     1103.51     1156.43    102.67 o
  -6  -7   5     2262.13     2215.94    109.44 o
  -5  -7   5     1479.48     1372.16    113.66 o
  -4  -7   5      207.10      174.10     81.23 o
  -3  -7   5      289.56      248.03     76.58 o
  -2  -7   5    19770.59    19715.46    313.27 o
  -1  -7   5     2794.80     2636.53     78.29 o
   0  -7   5     1555.20     1573.65     62.69 o
   1  -7   5        0.47       -2.44     55.05 o
   2  -7   5      514.84      632.30     75.02 o
   3  -7   5      115.86      134.55     66.79 o
   4  -7   5       61.55       23.28     84.18 o
   5  -7   5     1352.04     1326.73     74.98 o
   6  -7   5     4666.20     4616.59    150.87 o
   7  -7   5      410.81      515.55    104.54 o
   8  -7   5      824.28      809.54     95.49 o
   9  -7   5     1047.05      948.72    114.56 o
  10  -7   5      296.32      297.76    108.85 o
 -12  -6   5      393.70      114.14    190.29 o
 -11  -6   5     3709.62     3502.48    236.25 o
 -10  -6   5     2103.03     2212.27    146.86 o
  -9  -6   5     1428.51     1474.91    311.22 o
  -8  -6   5        0.00       38.11    120.06 o
  -7  -6   5     6569.07     6791.19    158.98 o
  -6  -6   5     1004.38      922.42     94.07 o
  -5  -6   5    11108.73    10909.86    212.88 o
  -4  -6   5     6737.14     6457.81    166.77 o
  -3  -6   5     8977.92     9113.87    166.65 o
  -2  -6   5      387.99      336.76     59.79 o
  -1  -6   5     2601.53     2551.33    115.64 o
   0  -6   5     3628.52     3651.28     81.43 o
   1  -6   5    10677.60    10551.84    119.15 o
   2  -6   5     4795.23     4759.15    117.04 o
   3  -6   5     1814.27     1817.66    108.51 o
   4  -6   5     4286.35     4116.37    118.71 o
   5  -6   5     6393.53     6155.07    108.34 o
   6  -6   5      578.67      586.87     56.61 o
   7  -6   5      921.36      809.13     68.71 o
   8  -6   5        5.09      -72.81     79.02 o
   9  -6   5     1973.19     2113.86    112.30 o
  10  -6   5      447.97      557.01     97.09 o
  11  -6   5      237.59      161.41     98.30 o
 -12  -5   5       59.25       68.73    177.23 o
 -11  -5   5      464.38      486.28    203.17 o
 -10  -5   5     1347.34     1015.33    207.46 o
  -9  -5   5     1493.02     1365.10     95.46 o
  -8  -5   5     6993.28     7217.77    208.16 o
  -7  -5   5        2.07       69.44     93.43 o
  -6  -5   5     1165.79     1156.97     91.67 o
  -5  -5   5      202.28      197.95     92.57 o
  -4  -5   5     1362.01     1475.38    112.76 o
  -3  -5   5      454.10      408.18     74.98 o
  -2  -5   5     6686.07     6302.92    104.23 o
  -1  -5   5    10862.65    10804.06    145.67 o
   0  -5   5    40225.96    40706.68    308.50 o
   1  -5   5      689.63      664.67     48.18 o
   2  -5   5       13.88      -49.92     49.92 o
   3  -5   5       59.59       90.79     56.45 o
   4  -5   5     2062.83     1921.16     76.77 o
   5  -5   5       91.00      120.64     46.03 o
   6  -5   5     1316.45     1232.23     49.91 o
   7  -5   5     2383.26     2151.14     98.43 o
   8  -5   5     4186.98     4112.53    115.09 o
   9  -5   5      164.27      238.51     92.19 o
  10  -5   5      217.52      319.58     79.55 o
  11  -5   5     3312.30     3134.41    132.52 o
  12  -5   5      491.09      281.06     95.13 o
 -12  -4   5     1171.31     1304.23    197.81 o
 -11  -4   5      300.45      493.62    275.66 o
 -10  -4   5      164.22       74.38    190.29 o
  -9  -4   5      160.79      194.60    138.04 o
  -8  -4   5     6759.60     6591.50    147.06 o
  -7  -4   5     2816.55     2920.74    109.15 o
  -6  -4   5     2107.20     1969.35     88.57 o
  -5  -4   5     2809.54     2877.72     95.10 o
  -4  -4   5     2079.72     2045.96    118.87 o
  -3  -4   5     6422.58     6087.74     90.06 o
  -2  -4   5     6767.25     6621.93     87.72 o
  -1  -4   5        5.91      -13.15     44.36 o
   0  -4   5     9172.41     8744.20    105.49 o
   1  -4   5     4801.02     4499.45     79.28 o
   2  -4   5     6175.02     6366.57     86.34 o
   3  -4   5     2186.37     2248.11     88.44 o
   4  -4   5      871.70      845.16     49.44 o
   5  -4   5      988.74      911.31     49.77 o
   6  -4   5     2157.87     2018.94     85.93 o
   7  -4   5      385.71      610.45    194.58 o
   8  -4   5     1807.60     1853.30    236.55 o
   9  -4   5      608.18      499.81    212.71 o
  10  -4   5      100.87      342.43    218.43 o
 -12  -3   5      681.07      988.45    202.61 o
 -11  -3   5       17.15      267.46    174.67 o
 -10  -3   5     2162.51     2070.94    195.11 o
  -9  -3   5    19888.10    20537.66    434.05 o
  -8  -3   5     6958.00     6341.20    246.36 o
  -7  -3   5      349.69      260.20     56.61 o
  -6  -3   5     1265.26     1469.40     99.43 o
  -5  -3   5     5490.10     5364.25    148.40 o
  -4  -3   5     7976.71     7982.90    124.54 o
  -3  -3   5       74.39      183.36     46.25 o
  -2  -3   5     3372.05     3493.01     75.70 o
  -1  -3   5    45258.25    45053.83    344.94 o
   0  -3   5    16141.89    15884.99    157.17 o
   1  -3   5    10617.35    11301.68    105.93 o
   2  -3   5     2360.55     2420.73     53.40 o
   3  -3   5      367.96      346.53     60.66 o
   4  -3   5     1403.24     1340.31     47.50 o
   5  -3   5      641.68      578.23     56.84 o
   6  -3   5     5383.52     5200.31    279.47 o
   7  -3   5    18116.43    17706.05    520.79 o
   8  -3   5     2906.52     2403.67    231.78 o
   9  -3   5      697.62      667.68    208.89 o
  10  -3   5      726.96      546.55    224.15 o
  11  -3   5     3333.96     3575.93    314.77 o
  13  -3   5       16.87       -1.31    185.04 o
 -12  -2   5       62.19      318.50    183.68 o
 -11  -2   5     1411.99     1437.84    193.51 o
 -10  -2   5     7458.63     6753.19    272.22 o
  -9  -2   5       68.51     -153.12    153.12 o
  -8  -2   5     2589.53     2698.11    136.52 o
  -7  -2   5       13.34       62.83     67.63 o
  -6  -2   5     1516.80     1362.84     96.68 o
  -5  -2   5     3397.17     3492.25    120.16 o
  -4  -2   5     1580.84     1554.99     72.06 o
  -3  -2   5     2807.12     2852.16     72.38 o
  -2  -2   5    38133.40    37956.42    266.90 o
  -1  -2   5     1098.38     1268.05     66.20 o
   0  -2   5     3772.79     3735.60     69.38 o
   1  -2   5     3462.24     3470.04     69.45 o
   2  -2   5     6977.78     7066.76     95.33 o
   3  -2   5       92.60      149.05     65.60 o
   4  -2   5     1058.37     1101.65     41.29 o
   5  -2   5    10151.19     9408.39    140.85 o
   6  -2   5    16970.61    17297.81    500.76 o
   7  -2   5      116.28       66.77    149.75 o
   8  -2   5     1793.36     1708.32    216.52 o
   9  -2   5       17.77      -94.43    186.00 o
  10  -2   5     4299.51     3789.59    296.64 o
  11  -2   5       22.07      112.55    228.92 o
  12  -2   5        5.15      147.84    110.64 o
  13  -2   5     1857.24     1743.96    110.61 o
 -12  -1   5       13.15       74.56    307.14 o
 -11  -1   5       53.25      249.72    166.86 o
 -10  -1   5     5536.39     4731.33    243.45 o
  -9  -1   5     6178.95     6105.76    249.69 o
  -8  -1   5      177.63      184.34     92.96 o
  -7  -1   5       75.91        9.72     71.28 o
  -6  -1   5      493.70      562.63     85.17 o
  -5  -1   5      910.88      820.86     96.45 o
  -4  -1   5      260.43      314.44     53.26 o
  -3  -1   5      669.49      676.33     70.03 o
  -2  -1   5    11902.67    11326.01    115.05 o
  -1  -1   5    18060.11    17966.19    153.12 o
   0  -1   5      363.87      334.08     42.87 o
   1  -1   5     5556.55     5807.10     71.27 o
   2  -1   5      458.08      384.83     33.09 o
   3  -1   5     3865.51     3991.22     67.71 o
   4  -1   5      336.20      239.57     37.31 o
   5  -1   5     1026.65      960.59     60.05 o
   6  -1   5     9557.70     9008.02    331.93 o
   7  -1   5     6622.03     6446.02    305.23 o
   8  -1   5       14.18     -133.54    159.29 o
   9  -1   5      216.02      200.31    181.23 o
  10  -1   5      216.40      121.14    190.77 o
  11  -1   5       84.65      -85.85    205.07 o
  12  -1   5      576.24      636.10     82.45 o
  13  -1   5       18.04       41.01    133.54 o
  14  -1   5      679.36      921.90    116.00 o
 -11   0   5     3031.16     3298.51    516.50 o
 -10   0   5     4079.83     3814.97    227.28 o
  -9   0   5      537.75      476.66    160.51 o
  -8   0   5      137.87      179.33    145.68 o
  -7   0   5     6116.09     5956.20    148.45 o
  -6   0   5     6879.24     7106.80    161.01 o
  -5   0   5     2700.69     2579.19     83.37 o
  -4   0   5     7715.77     7380.68    120.64 o
  -3   0   5    31035.59    30819.55    314.27 o
  -2   0   5    20640.34    20884.48    170.07 o
  -1   0   5     6088.69     6215.35     81.80 o
   0   0   5     2981.59     3060.69     63.39 o
   1   0   5    11950.29    11718.30    100.43 o
   2   0   5    29983.46    30483.56    202.79 o
   3   0   5     7250.26     7232.39     76.87 o
   4   0   5     2332.84     2220.87     81.64 o
   5   0   5    30894.63    30801.54    330.65 o
   6   0   5    13436.47    13881.62    301.79 o
   7   0   5      172.15      253.29    108.89 o
   8   0   5     1089.59     1001.24    124.43 o
   9   0   5     2483.47     2541.94    199.35 o
  10   0   5     1540.88     1564.83    105.12 o
  11   0   5       75.05      112.26     90.53 o
  12   0   5     4198.27     4070.35    133.12 o
  13   0   5     4981.76     4960.36    154.50 o
  14   0   5      821.49      928.43    120.39 o
 -11   1   5       34.70     -171.52    172.92 o
 -10   1   5       74.29     -106.24    166.94 o
  -9   1   5      117.96      271.17    156.85 o
  -8   1   5     7658.87     7596.92    267.42 o
  -7   1   5     2905.76     2825.24    138.23 o
  -6   1   5       70.19       49.77     80.67 o
  -5   1   5     2859.08     2942.89     78.49 o
  -4   1   5    14706.92    14749.26    156.25 o
  -3   1   5      402.87      424.43     50.65 o
  -2   1   5    19896.48    21086.16    208.81 o
  -1   1   5    10352.02    10589.90    107.98 o
   0   1   5    40810.82    42428.27    358.04 o
   1   1   5    12394.71    12544.64    107.08 o
   2   1   5     3624.92     3624.20     58.55 o
   3   1   5     7750.01     7705.13    109.69 o
   4   1   5    32904.64    33805.74    279.80 o
   5   1   5      140.92      159.37     42.26 o
   6   1   5     6205.50     6681.19    115.77 o
   7   1   5     8913.49     8902.35    173.06 o
   8   1   5    16829.49    16715.58    207.14 o
   9   1   5      351.88      361.83     59.32 o
  10   1   5     1409.79     1659.90     78.89 o
  11   1   5     2817.85     3022.52     87.86 o
  12   1   5     3705.29     3725.86    109.33 o
  13   1   5      494.23      280.45     97.60 o
  14   1   5      375.05      353.44    118.03 o
  15   1   5        1.29      -12.40    182.18 o
 -11   2   5     1508.80     1405.68    205.38 o
 -10   2   5       92.56      436.59    199.35 o
  -9   2   5      454.35      384.87    160.48 o
  -8   2   5      322.79      448.56    157.47 o
  -7   2   5     7656.80     7679.17    269.11 o
  -6   2   5     6003.14     6155.07    184.34 o
  -5   2   5      161.49      263.32     58.28 o
  -4   2   5     3234.87     3267.73    125.88 o
  -3   2   5     9928.11     9701.37    112.38 o
  -2   2   5     1387.96     1310.23     48.40 o
  -1   2   5     5489.17     5728.72     91.67 o
   0   2   5     3217.28     3417.40     77.34 o
   1   2   5     5170.20     5148.45     75.75 o
   2   2   5     1350.55     1322.19     61.94 o
   3   2   5      557.17      592.45     43.40 o
   4   2   5     4984.11     4919.92     64.53 o
   5   2   5     6804.12     6721.45     89.57 o
   6   2   5     2290.83     1996.85     59.66 o
   7   2   5     1265.26     1217.32     59.58 o
   8   2   5      101.18      120.32     40.35 o
   9   2   5      527.28      474.80     46.39 o
  10   2   5     1505.59     1523.36     58.12 o
  11   2   5     3172.58     3275.20     86.84 o
  12   2   5     2007.56     1898.05     90.41 o
  13   2   5      975.28      995.26    123.77 o
  14   2   5      815.14      946.21    186.00 o
  15   2   5     2783.72     2739.42    242.27 o
 -10   3   5      217.30      231.84    174.98 o
  -9   3   5    10538.88    10335.09    329.74 o
  -8   3   5    19729.11    18742.67    708.22 o
  -7   3   5     1654.03     1640.32    171.65 o
  -6   3   5     3303.31     3181.05     89.48 o
  -5   3   5     6410.70     6514.93    116.00 o
  -4   3   5     5640.49     5556.33    101.09 o
  -3   3   5       69.06       34.49     47.18 o
  -2   3   5     8478.77     8645.27    100.97 o
  -1   3   5    27261.83    26868.62    247.05 o
   0   3   5     5497.57     5121.00     90.45 o
   1   3   5    12835.98    13281.57    132.93 o
   2   3   5    25640.13    26636.50    201.74 o
   3   3   5    30006.94    30896.73    216.01 o
   4   3   5    17075.08    17470.67    141.12 o
   5   3   5    11507.40    12124.55    109.14 o
   6   3   5     1639.49     1818.94     54.78 o
   7   3   5    25310.05    24977.17    252.94 o
   8   3   5    11149.66    10950.60    143.25 o
   9   3   5     6022.63     6153.37    111.35 o
  10   3   5      931.72      895.11     69.92 o
  11   3   5     3222.42     3310.01     98.60 o
  12   3   5     1187.86     1222.13     98.57 o
  13   3   5      813.98      815.94     89.40 o
  14   3   5       40.46      -16.44    102.07 o
  15   3   5     2233.11     2327.36    229.87 o
 -10   4   5     4003.82     3896.47    249.95 o
  -9   4   5     1739.35     1753.42    203.28 o
  -8   4   5      117.59       20.58    230.83 o
  -7   4   5        7.65      -95.02    151.06 o
  -6   4   5     2104.03     2240.93    140.99 o
  -5   4   5       45.97       45.96     71.89 o
  -4   4   5      599.16      651.46     50.18 o
  -3   4   5     9672.77     9492.83    128.93 o
  -2   4   5    37321.85    37378.11    307.27 o
  -1   4   5     1854.26     1714.57     69.19 o
   0   4   5       28.30       -0.01     47.36 o
   1   4   5     6936.21     7174.89    101.55 o
   2   4   5     1352.77     1220.42     54.98 o
   3   4   5    14734.57    14951.14    134.90 o
   4   4   5        0.00      -37.60     37.60 o
   5   4   5     7269.69     7359.78     87.00 o
   6   4   5    41360.41    41383.93    286.86 o
   7   4   5    14344.14    15093.02    158.62 o
   8   4   5     2303.63     2385.58     76.26 o
   9   4   5      416.61      477.41     66.23 o
  10   4   5      323.31      354.47     70.74 o
  11   4   5      577.51      657.93     67.30 o
  12   4   5     1802.91     1812.01     97.15 o
  13   4   5     8573.92     8409.68    259.52 o
  14   4   5     6619.49     7065.76    309.97 o
  15   4   5     1388.31     1219.97    147.34 o
  -9   5   5     6003.34     6564.18    938.57 o
  -8   5   5     2111.52     2070.80    200.31 o
  -7   5   5       48.02      165.87    158.88 o
  -6   5   5      375.78      380.98    156.87 o
  -5   5   5     7839.44     8194.83    226.06 o
  -4   5   5      322.46      346.21     64.47 o
  -3   5   5     2566.69     2489.92     91.93 o
  -2   5   5     5443.58     5329.71     99.02 o
  -1   5   5    15673.39    15651.77    230.77 o
   0   5   5      422.86      455.36     67.27 o
   1   5   5       35.72      -41.41     46.54 o
   2   5   5      907.67      953.53     54.54 o
   3   5   5     3341.82     3456.24     84.92 o
   4   5   5     3628.92     3691.86     79.75 o
   5   5   5    16117.24    15994.26    132.32 o
   6   5   5     8531.81     8596.13    102.57 o
   7   5   5     3548.38     3457.63     70.95 o
   8   5   5       80.92      131.96     52.47 o
   9   5   5      113.13       82.73     60.95 o
  10   5   5     1513.84     1580.19     77.90 o
  11   5   5       17.47       28.55     68.27 o
  12   5   5     5205.72     5255.47    143.78 o
  13   5   5     7791.53     7634.87    188.37 o
  14   5   5       58.46      128.59    108.68 o
  15   5   5      779.63      750.69    124.46 o
  16   5   5      280.42      138.10    143.94 o
  -9   6   5     1345.78     1414.83    211.09 o
  -8   6   5      970.18     1157.40    195.47 o
  -7   6   5     8004.61     8293.98    301.28 o
  -6   6   5     3212.29     3089.08    207.10 o
  -5   6   5      196.86      170.54     88.21 o
  -4   6   5     5107.74     5021.31    135.31 o
  -3   6   5    26317.75    26427.46    284.87 o
  -2   6   5    27302.89    27428.63    245.07 o
  -1   6   5      174.41       64.61     55.81 o
   0   6   5      164.05      208.50     51.72 o
   1   6   5     6748.51     6918.88    115.86 o
   2   6   5    10421.19    10295.04    120.57 o
   3   6   5     1156.81     1124.38     58.64 o
   4   6   5    18942.11    19605.40    168.41 o
   5   6   5    51253.41    50517.91    473.61 o
   6   6   5    12705.15    12543.41    122.80 o
   7   6   5      104.74      126.19     46.69 o
   8   6   5       89.91       49.38     44.24 o
   9   6   5     3714.63     3901.70    142.47 o
  10   6   5     3761.73     3674.49    124.79 o
  11   6   5      109.68       78.79     82.55 o
  12   6   5      379.24      358.65     91.69 o
  13   6   5    17267.89    17540.99    304.84 o
  14   6   5     2731.87     2811.17    153.65 o
  15   6   5       44.81      221.70    157.95 o
  16   6   5       29.81       33.08    151.83 o
  -8   7   5     5188.12     5701.96    285.63 o
  -7   7   5     5382.84     5420.76    267.09 o
  -6   7   5       51.85      209.03    213.18 o
  -5   7   5     6244.17     6306.61    442.10 o
  -4   7   5     3646.16     3643.90    145.63 o
  -3   7   5      667.09      671.99    130.11 o
  -2   7   5     1367.57     1442.63     83.53 o
  -1   7   5     2385.76     2489.81     95.95 o
   0   7   5     8141.82     7916.46    164.69 o
   1   7   5     7449.09     6736.70    186.76 o
   2   7   5    28371.21    29100.82    276.71 o
   3   7   5    14384.75    14169.84    146.89 o
   4   7   5    18668.05    18260.92    171.09 o
   5   7   5     3188.89     3157.21    103.41 o
   6   7   5      420.37      382.26     49.54 o
   7   7   5     5682.37     5806.29    101.31 o
   8   7   5    12373.23    12444.01    134.68 o
   9   7   5    16068.48    16448.13    158.99 o
  10   7   5      503.19      483.71     49.56 o
  11   7   5     2470.19     2493.15    116.40 o
  12   7   5    22049.74    22061.59    306.95 o
  13   7   5     3805.62     3776.98    165.68 o
  14   7   5       24.35       97.16    119.10 o
  15   7   5      327.55      372.29    131.96 o
  16   7   5     2875.07     2755.90    207.18 o
  -8   8   5       27.93       64.23    188.92 o
  -7   8   5     4291.59     4033.37    275.18 o
  -6   8   5       50.20       19.84    164.54 o
  -5   8   5      151.77      -45.56    158.95 o
  -4   8   5     1004.00      863.19    164.57 o
  -3   8   5     3144.24     3163.10    132.52 o
  -2   8   5     1097.11      952.21     81.57 o
  -1   8   5     1836.38     1837.09    104.82 o
   0   8   5       15.64       96.57     77.33 o
   1   8   5      368.27      472.24     82.50 o
   2   8   5      959.63      896.93     75.43 o
   3   8   5     1687.43     1892.14     99.90 o
   4   8   5     3997.53     4010.34    182.42 o
   5   8   5    17111.46    16849.30    238.73 o
   6   8   5     3212.72     3063.18    104.02 o
   7   8   5     8662.06     8255.25    125.83 o
   8   8   5      486.29      440.34     78.68 o
   9   8   5      296.59      322.39     64.51 o
  10   8   5        2.49      -69.92     69.92 o
  11   8   5     4368.49     4344.65    113.94 o
  12   8   5     1193.26     1122.41    140.90 o
  13   8   5     5254.21     5237.24    200.72 o
  14   8   5     3837.02     3927.52    245.64 o
  15   8   5     3700.89     3546.08    182.26 o
  16   8   5      307.50      631.99    174.09 o
  -7   9   5     1529.28     1641.15    341.00 o
  -6   9   5     3061.12     3044.34    225.27 o
  -5   9   5     7015.74     6953.47    284.96 o
  -4   9   5     2966.20     3212.12    211.40 o
  -3   9   5      263.56      249.32    157.82 o
  -2   9   5     1462.59     1462.26    114.79 o
  -1   9   5     8346.39     8824.77    243.55 o
   0   9   5    19758.19    19699.44    242.87 o
   1   9   5     8055.17     7717.55    165.12 o
   2   9   5     6416.50     5847.36    149.20 o
   3   9   5    15760.70    15291.69    240.58 o
   4   9   5    19374.75    18788.32    256.27 o
   5   9   5      987.79     1004.65    209.82 o
   6   9   5       74.64      107.03     68.71 o
   7   9   5     8956.06     8902.19    150.83 o
   8   9   5     9848.99     9970.57    173.81 o
   9   9   5    10636.67    10856.97    172.27 o
  10   9   5     2654.51     2473.29     92.60 o
  11   9   5     2557.48     2525.64    143.42 o
  12   9   5     4891.51     4901.08    191.08 o
  13   9   5     2612.47     2608.72    162.42 o
  14   9   5       97.47      -90.51    125.55 o
  15   9   5     3408.62     3460.20    224.60 o
  16   9   5      781.69      915.92    440.20 o
  -6  10   5     5340.74     5485.96    284.82 o
  -5  10   5      577.88      736.95    191.71 o
  -4  10   5      161.24       95.56    167.58 o
  -3  10   5     2396.61     2203.92    435.90 o
  -2  10   5    16998.82    17151.40    544.63 o
  -1  10   5    18790.14    18381.64    304.13 o
   0  10   5      559.16      427.92     83.73 o
   1  10   5     2625.75     2652.60    118.56 o
   2  10   5     7303.64     7378.74    217.39 o
   3  10   5     7404.94     7495.65    171.97 o
   4  10   5      643.70      587.50    126.94 o
   5  10   5     3500.80     3664.58    179.39 o
   6  10   5    34658.30    33998.48    371.03 o
   7  10   5     5595.60     5372.83    142.84 o
   8  10   5     5623.40     5486.08    145.23 o
   9  10   5     3392.29     3326.11    107.41 o
  10  10   5     8229.62     8169.21    163.18 o
  11  10   5     1388.62     1273.17    135.34 o
  12  10   5     1173.25     1046.30    135.33 o
  13  10   5     6953.63     6683.55    222.33 o
  14  10   5     9988.06     9939.21    263.22 o
  15  10   5     2734.73     3048.99    224.23 o
  16  10   5      758.35      651.80    192.30 o
  -5  11   5      402.57      214.12    310.47 o
  -4  11   5      486.57      654.74    187.47 o
  -3  11   5     1785.88     1488.36    198.48 o
  -2  11   5       70.01      -17.65    165.92 o
  -1  11   5     2243.43     2121.08    190.70 o
   0  11   5     1647.35     1653.70    129.15 o
   1  11   5       77.02      155.14     90.69 o
   2  11   5      305.55      310.51     93.46 o
   3  11   5       48.21      149.19     91.97 o
   4  11   5     1950.52     2041.27    163.26 o
   5  11   5     7742.73     7699.16    249.47 o
   6  11   5      107.24      241.66     90.17 o
   7  11   5     2085.29     1924.31    108.34 o
   8  11   5       13.34       16.92     87.35 o
   9  11   5     1725.90     1722.21     96.32 o
  10  11   5      426.49      631.38    164.78 o
  11  11   5     2128.85     1990.72    180.49 o
  12  11   5     2520.45     2494.59    162.95 o
  13  11   5    11797.71    11650.62    317.79 o
  14  11   5      218.42      194.78    176.02 o
  15  11   5       17.72       46.66    172.98 o
  16  11   5       43.22     -144.59    408.24 o
  -4  12   5     1697.01     1768.60    218.36 o
  -3  12   5     3751.47     3625.64    245.34 o
  -2  12   5    10085.45    10582.75    374.86 o
  -1  12   5     2512.48     2213.06    205.38 o
   0  12   5      638.06      395.78    168.29 o
   1  12   5     2261.34     2369.26    294.98 o
   2  12   5     2985.63     2931.20    129.80 o
   3  12   5     1106.41     1158.89    112.14 o
   4  12   5     2082.62     1792.31    118.36 o
   5  12   5    13644.60    13643.70    267.08 o
   6  12   5    11153.94    10730.97    364.36 o
   7  12   5     1302.84     1367.22    106.28 o
   8  12   5     1763.75     1601.53    110.73 o
   9  12   5      884.92      903.13    104.80 o
  10  12   5     4881.02     4854.41    149.17 o
  11  12   5      414.83      373.34    115.98 o
  12  12   5       93.91      -82.54    100.84 o
  13  12   5     4889.19     4888.44    254.87 o
  14  12   5     6395.13     6210.08    290.66 o
  15  12   5      577.80      527.36    288.06 o
  -3  13   5     2233.22     2004.09    299.50 o
  -2  13   5     1272.80     1368.93    310.47 o
  -1  13   5      134.28       99.65    188.11 o
   0  13   5     5922.44     6652.03    296.33 o
   1  13   5     4535.31     4767.41    185.58 o
   2  13   5     1501.12     1417.44    135.25 o
   3  13   5     6813.43     6831.25    215.06 o
   4  13   5    13687.15    13682.16    247.59 o
   5  13   5    11361.87    11521.33    230.13 o
   6  13   5      205.37      181.91    113.17 o
   7  13   5      584.75      557.32    142.72 o
   8  13   5     5390.68     5477.72    186.03 o
   9  13   5     7564.24     7794.21    182.04 o
  10  13   5     2263.42     2416.76    128.72 o
  11  13   5     5385.48     5375.94    208.07 o
  12  13   5    13800.42    13716.57    510.67 o
  13  13   5     1716.01     1788.32    202.45 o
  14  13   5      472.94      478.83    189.39 o
  15  13   5     1617.87     1856.93    222.38 o
  -2  14   5       11.45      -47.90    188.24 o
  -1  14   5     2763.58     2883.99    239.01 o
   0  14   5      295.40      519.12    188.25 o
   1  14   5      428.27      617.92    180.22 o
   2  14   5      450.22      524.60    131.58 o
   3  14   5     1637.35     1762.74    219.66 o
   4  14   5       12.92       13.91    126.27 o
   5  14   5      973.01     1051.04    142.47 o
   6  14   5        2.04     -127.29    127.29 o
   7  14   5     2844.17     3025.03    138.03 o
   8  14   5      147.55      194.56    122.21 o
   9  14   5      808.21      721.47    125.90 o
  10  14   5     2463.80     2493.17    154.47 o
  11  14   5     2046.12     2018.11    127.13 o
  12  14   5     1229.18     1200.52    153.84 o
  13  14   5     1119.77      944.44    188.08 o
  14  14   5     2343.31     2463.48    230.00 o
  15  14   5      639.55      729.19    204.92 o
  -1  15   5      848.38      458.63    507.92 o
   0  15   5     9592.16    10493.58    363.67 o
   1  15   5     1370.79     1268.13    206.95 o
   2  15   5     1270.45     1249.37    215.09 o
   3  15   5     3490.54     3428.57    200.43 o
   4  15   5     3620.71     3659.39    246.07 o
   5  15   5     2855.44     2640.08    174.53 o
   6  15   5       21.89     -106.66    135.30 o
   7  15   5      429.44      279.80    124.60 o
   8  15   5     3323.57     3118.79    195.36 o
   9  15   5     2307.15     2396.62    157.68 o
  10  15   5     1633.92     1720.65    147.36 o
  11  15   5     7297.70     6977.12    256.49 o
  12  15   5     3700.10     3883.94    202.64 o
  13  15   5      433.38      314.40    194.27 o
  14  15   5      128.19       -5.46    188.89 o
   0  16   5     1321.75     1566.96    235.71 o
   1  16   5      656.64      862.46    210.88 o
   2  16   5     4645.72     5274.47    285.50 o
   3  16   5      780.16      949.21    422.55 o
   4  16   5      801.43      473.02    146.29 o
   5  16   5     1902.45     1913.98    218.21 o
   6  16   5     7420.53     8215.42    262.68 o
   7  16   5     6066.26     6514.10    222.19 o
   8  16   5     1492.23     1723.74    177.52 o
   9  16   5     3195.34     3156.18    204.06 o
  10  16   5     5947.87     6019.71    255.35 o
  11  16   5     4506.40     4322.49    252.14 o
  12  16   5      457.82      295.73    136.81 o
  13  16   5      185.26      415.90    207.47 o
   2  17   5      252.94      -34.02    195.72 o
   3  17   5       59.09       11.43    185.70 o
   4  17   5        5.04       -3.94    198.54 o
   5  17   5     5843.27     6840.88    260.07 o
   6  17   5     1971.09     2046.56    185.12 o
   7  17   5      779.94      790.13    227.15 o
   8  17   5       26.59      -66.52    161.57 o
   9  17   5      778.43      562.77    171.56 o
  10  17   5      221.36      446.25    173.77 o
  11  17   5      244.30      331.49    167.82 o
  12  17   5      445.47      527.17    170.49 o
   5  18   5     1872.66     1784.37    234.71 o
   6  18   5     7201.83     7947.47    325.53 o
   7  18   5     1833.42     1967.68    391.62 o
   8  18   5       75.00      342.06    286.79 o
   9  18   5      761.79     1235.95    488.48 o
  10  18   5     1461.62     1407.23    420.49 o
  -5 -16   6      629.25      345.15    210.77 o
  -4 -16   6       52.17       40.09    189.77 o
  -3 -16   6      203.09      408.28    198.94 o
  -7 -15   6     4491.62     5041.03    253.55 o
  -6 -15   6      254.05      358.35    169.84 o
  -5 -15   6        0.01      -53.85    153.45 o
  -4 -15   6      415.23      156.68    379.15 o
  -3 -15   6      202.07       91.01    183.86 o
  -2 -15   6      687.78      643.82    202.23 o
  -1 -15   6       23.49     -160.37    186.01 o
   0 -15   6      641.55      829.47    207.86 o
   1 -15   6     2894.53     2924.61    235.61 o
  -9 -14   6       10.75      -25.96    172.09 o
  -8 -14   6     2086.76     2217.35    204.47 o
  -7 -14   6     1148.89     1245.37    183.30 o
  -6 -14   6     1889.11     2302.40    166.71 o
  -5 -14   6        9.48      213.37    136.89 o
  -4 -14   6        5.32        9.27    141.31 o
  -3 -14   6       92.84     -323.83    323.83 o
  -2 -14   6       98.80      -49.87    170.82 o
  -1 -14   6     1054.68      774.18    190.82 o
   0 -14   6     1019.40      860.79    273.75 o
   1 -14   6      310.59      143.45    179.52 o
   2 -14   6      506.93      469.35    192.17 o
   3 -14   6      368.33      372.26    268.98 o
 -10 -13   6     1259.30     1063.29    183.25 o
  -9 -13   6       21.43     -161.71    161.71 o
  -8 -13   6     5258.69     5354.02    286.45 o
  -7 -13   6     4305.91     4984.90    238.84 o
  -6 -13   6       35.15       87.68    134.42 o
  -5 -13   6      676.55      380.68    137.30 o
  -4 -13   6      669.24      511.62    133.20 o
  -3 -13   6     1099.99     1125.40    222.77 o
  -2 -13   6       28.71      129.03    151.77 o
  -1 -13   6       25.41       56.07    164.55 o
   0 -13   6     9110.29     9975.86    326.84 o
   1 -13   6     3484.33     3516.26    227.59 o
   2 -13   6      196.91      472.27    170.82 o
   3 -13   6      186.39      212.24    248.95 o
   4 -13   6     1787.47     1628.89    198.80 o
 -10 -12   6       92.49      177.18    167.57 o
  -9 -12   6     4461.40     4453.22    226.52 o
  -8 -12   6     1424.13     1122.08    176.74 o
  -7 -12   6      325.82      432.98    159.87 o
  -6 -12   6      812.16     1047.86    141.68 o
  -5 -12   6     2118.84     2154.74    152.07 o
  -4 -12   6     2331.75     2483.99    283.88 o
  -3 -12   6      514.17      665.32    124.32 o
  -2 -12   6     1522.41     1407.63    204.08 o
  -1 -12   6     9691.95     9653.55    306.24 o
   0 -12   6     2401.73     2535.99    225.58 o
   1 -12   6     1420.03     1514.44    178.12 o
   2 -12   6        2.79     -146.28    146.28 o
   3 -12   6     3042.75     3285.72    212.23 o
   4 -12   6     2008.20     2548.66    196.26 o
   5 -12   6      878.19      786.75    167.88 o
   6 -12   6     1796.08     1715.79    182.75 o
 -11 -11   6      200.27       41.97    275.66 o
 -10 -11   6       61.07      136.07    132.62 o
  -9 -11   6      257.45      327.95    136.41 o
  -8 -11   6     3102.49     2990.66    168.93 o
  -7 -11   6     1624.27     1435.20    143.39 o
  -6 -11   6     1257.38     1199.94    138.13 o
  -5 -11   6       11.01       60.52    116.01 o
  -4 -11   6       48.68       22.28    115.23 o
  -3 -11   6       73.98       34.20    109.81 o
  -2 -11   6      223.35      165.00    109.91 o
  -1 -11   6      176.28      263.00    106.85 o
   0 -11   6     2807.96     2886.39    139.35 o
   1 -11   6     1078.22      905.47    157.61 o
   2 -11   6     2023.65     1820.90    175.26 o
   3 -11   6      359.78      292.43    165.01 o
   4 -11   6       95.66      -20.98    293.78 o
   5 -11   6     1265.07     1091.99    159.20 o
   6 -11   6       14.75       60.51    136.97 o
   7 -11   6        9.36      -96.11    139.54 o
 -11 -10   6      337.75      677.19    274.70 o
 -10 -10   6     4561.11     4734.83    190.70 o
  -9 -10   6     4282.42     4234.14    182.34 o
  -8 -10   6      106.40       63.59    126.44 o
  -7 -10   6        5.63       55.92    116.55 o
  -6 -10   6     6510.77     6384.04    200.47 o
  -5 -10   6     6804.81     6559.85    195.74 o
  -4 -10   6     1578.96     1649.43    113.53 o
  -3 -10   6      701.61      962.25    110.09 o
  -2 -10   6     6136.42     6238.89    216.51 o
  -1 -10   6     4449.48     4479.71    230.47 o
   0 -10   6      458.36      472.80    122.92 o
   1 -10   6     1369.93     1333.48    101.09 o
   2 -10   6      108.98      291.87    201.26 o
   3 -10   6      624.31      546.55    206.98 o
   4 -10   6      888.30      776.91    270.89 o
   5 -10   6     2018.98     2121.54    157.46 o
   6 -10   6     4315.15     4374.11    203.25 o
   7 -10   6      963.23     1085.13    445.92 o
   8 -10   6      247.09      107.78    184.09 o
 -11  -9   6     2062.61     1947.26    339.57 o
 -10  -9   6     6327.04     6352.66    240.84 o
  -9  -9   6        1.72      -42.31    134.09 o
  -8  -9   6      750.46      729.56    190.27 o
  -7  -9   6     8661.59     8329.47    218.08 o
  -6  -9   6     9614.24     9244.02    196.31 o
  -5  -9   6     7170.74     6653.25    168.95 o
  -4  -9   6      974.77      840.49     98.77 o
  -3  -9   6     2343.63     2488.48    132.60 o
  -2  -9   6     3245.49     3244.73    159.29 o
  -1  -9   6       15.09      -25.64     99.57 o
   0  -9   6     2092.88     2177.77     97.81 o
   1  -9   6    15696.69    15513.92    251.05 o
   2  -9   6     5366.25     5468.75    213.13 o
   3  -9   6     1496.63     1484.60    147.69 o
   4  -9   6     4672.31     4723.07    202.29 o
   5  -9   6     3933.64     4219.19    280.90 o
   6  -9   6      665.16      546.47    122.07 o
   7  -9   6        1.01      -99.53    127.81 o
   8  -9   6      543.01      524.61    187.91 o
   9  -9   6     4106.20     4483.03    289.01 o
 -12  -8   6     1509.02     1409.23    218.48 o
 -11  -8   6      195.75      207.50    181.57 o
 -10  -8   6       63.28       39.07    208.64 o
  -9  -8   6      120.05      166.28    118.05 o
  -8  -8   6     4536.17     4461.35    190.68 o
  -7  -8   6      340.38      386.15    102.78 o
  -6  -8   6     1421.60     1267.10    170.22 o
  -5  -8   6      382.92      248.80    114.92 o
  -4  -8   6        6.71      -93.79     99.88 o
  -3  -8   6       49.28       71.26     94.21 o
  -2  -8   6     1089.13     1145.26     93.60 o
  -1  -8   6     5532.47     5641.44    187.28 o
   0  -8   6    11539.13    11421.73    161.67 o
   1  -8   6        4.36      -27.26     58.22 o
   2  -8   6     1549.77     1544.14    111.75 o
   3  -8   6     1380.93     1363.92     92.21 o
   4  -8   6      962.00     1038.91     86.23 o
   5  -8   6      254.44      248.60    106.74 o
   6  -8   6       94.15       23.61    104.80 o
   7  -8   6     1655.65     1632.76    132.19 o
   8  -8   6     2405.82     2664.30    118.83 o
   9  -8   6       53.56     -154.52    154.52 o
  10  -8   6      380.69      332.89    167.88 o
 -12  -7   6      725.29      667.35    356.73 o
 -11  -7   6     2521.82     2441.43    222.86 o
 -10  -7   6      313.27      575.43    134.04 o
  -9  -7   6     1020.25      936.71    135.45 o
  -8  -7   6     7532.75     7357.47    200.44 o
  -7  -7   6     7329.15     7404.33    198.65 o
  -6  -7   6     2911.43     2767.85    122.71 o
  -5  -7   6     7087.60     6384.54    237.51 o
  -4  -7   6     2688.29     2672.84    119.32 o
  -3  -7   6     3725.10     3832.06    259.24 o
  -2  -7   6      919.17     1103.33    128.41 o
  -1  -7   6       85.22       92.42     74.19 o
   0  -7   6    25179.30    24794.88    246.22 o
   1  -7   6    11848.94    11402.73    147.63 o
   2  -7   6     3046.10     3160.45    125.83 o
   3  -7   6     1543.35     1557.80     86.58 o
   4  -7   6       57.16       97.20     64.99 o
   5  -7   6     4392.40     4386.80    108.71 o
   6  -7   6      388.96      354.17    120.66 o
   7  -7   6       20.51      -49.73     79.00 o
   8  -7   6     1937.00     2114.12    127.12 o
   9  -7   6     5831.16     5542.28    193.15 o
  10  -7   6      206.54      147.37    142.60 o
 -12  -6   6     3375.69     3421.49    255.30 o
 -11  -6   6      920.32     1182.38    266.12 o
 -10  -6   6     5596.54     5443.00    265.98 o
  -9  -6   6    17087.88    16560.90    314.63 o
  -8  -6   6     9684.11     9480.69    241.60 o
  -7  -6   6     1122.74     1054.26    104.70 o
  -6  -6   6     1916.45     1757.10    112.95 o
  -5  -6   6     6633.76     6354.97    181.51 o
  -4  -6   6    14293.72    14605.74    285.52 o
  -3  -6   6     1493.36     1409.31     86.31 o
  -2  -6   6     3978.50     3950.71    110.51 o
  -1  -6   6    30797.73    29521.01    291.31 o
   0  -6   6    13814.71    13132.79    139.82 o
   1  -6   6      121.33       77.14     48.16 o
   2  -6   6     3646.10     3801.15    123.05 o
   3  -6   6     2144.34     2042.47     86.23 o
   4  -6   6     7344.18     7405.77    163.04 o
   5  -6   6     4381.59     4403.65    115.26 o
   6  -6   6     2013.00     2043.15     80.32 o
   7  -6   6    15835.04    15576.58    206.00 o
   8  -6   6     5990.53     5789.78    311.15 o
   9  -6   6       88.72       85.37     89.03 o
  10  -6   6      433.26      302.34     90.67 o
  11  -6   6     3393.19     3336.18    140.62 o
 -12  -5   6      268.74      508.16    198.41 o
 -11  -5   6     1061.03     1249.94    198.62 o
 -10  -5   6     1243.21     1107.99    205.55 o
  -9  -5   6      511.04      611.61    132.37 o
  -8  -5   6     4592.47     4493.71    175.76 o
  -7  -5   6      942.19     1004.48     98.75 o
  -6  -5   6     1643.96     1612.70    122.07 o
  -5  -5   6      564.79      363.99    102.69 o
  -4  -5   6      110.87       44.62     75.77 o
  -3  -5   6      457.33      372.79     96.62 o
  -2  -5   6     5857.82     5629.94    173.37 o
  -1  -5   6       42.59       82.95     54.26 o
   0  -5   6     4495.69     4073.16    107.12 o
   1  -5   6      830.46      909.71     50.88 o
   2  -5   6     1442.59     1318.44     45.41 o
   3  -5   6     2396.02     2258.68     82.28 o
   4  -5   6       19.44       34.93     59.47 o
   5  -5   6     7812.87     7859.34    131.15 o
   6  -5   6     8760.61     8528.39    118.72 o
   7  -5   6        8.34      101.90     52.21 o
   8  -5   6     1797.54     1801.05     89.30 o
   9  -5   6      322.48      244.34     73.18 o
 -12  -4   6     1187.92     1132.91    209.55 o
 -11  -4   6      480.32      417.85    186.09 o
 -10  -4   6     6903.34     6429.04    362.46 o
  -9  -4   6    14116.42    13949.47    279.57 o
  -8  -4   6      281.56      214.55     86.46 o
  -7  -4   6      721.11      579.86     92.99 o
  -6  -4   6     2135.01     2292.06    293.84 o
  -5  -4   6    11114.94    10979.64    206.67 o
  -4  -4   6     8683.93     8145.28    155.17 o
  -3  -4   6      446.69      370.54     72.19 o
  -2  -4   6    12661.54    11651.89    149.88 o
  -1  -4   6    25915.30    25887.44    210.28 o
   0  -4   6      383.78      457.70     50.45 o
   1  -4   6      150.05      205.85     45.46 o
   2  -4   6     2047.46     1862.79     53.17 o
   3  -4   6      909.79      692.06     62.73 o
   4  -4   6     3933.96     3738.12    118.95 o
   5  -4   6      191.47      198.65     46.62 o
   6  -4   6    18053.45    17674.69    252.25 o
   7  -4   6    12692.50    12137.93    188.15 o
   8  -4   6      652.25      537.96    206.98 o
   9  -4   6     1072.07      691.53    231.78 o
 -11  -3   6     4224.98     4577.27    258.68 o
 -10  -3   6     3053.08     2885.39    219.87 o
  -9  -3   6      727.98     1054.85    176.03 o
  -8  -3   6      629.55      726.97    118.73 o
  -7  -3   6     8906.43     9113.58    182.30 o
  -6  -3   6    17640.47    17852.87    376.31 o
  -5  -3   6     5210.95     5060.89    157.58 o
  -4  -3   6     7509.59     7344.23    133.44 o
  -3  -3   6    13291.24    12886.93    170.42 o
  -2  -3   6    10091.66     9517.76    118.24 o
  -1  -3   6     1985.58     2152.42     63.03 o
   0  -3   6     3972.05     3852.07     74.92 o
   1  -3   6    28079.75    26718.63    215.12 o
   2  -3   6    28664.99    28295.01    197.16 o
   3  -3   6    13786.35    13381.73    140.98 o
   4  -3   6     4425.33     4253.30     99.24 o
   5  -3   6    25883.68    25745.11    245.70 o
   6  -3   6    13333.55    12478.56    188.13 o
   7  -3   6       53.16      269.94    184.09 o
   8  -3   6      839.30      595.19    202.21 o
   9  -3   6    11449.71    11129.36    434.95 o
  10  -3   6     9689.01    10472.16    459.75 o
 -11  -2   6       36.96      326.44    322.87 o
 -10  -2   6      373.09      122.45    164.99 o
  -9  -2   6      812.08      812.64    172.86 o
  -8  -2   6     4100.78     4339.34    224.20 o
  -7  -2   6     1810.12     1781.11    108.34 o
  -6  -2   6     1538.26     1753.23    121.96 o
  -5  -2   6       97.96      216.38     54.83 o
  -4  -2   6     3004.35     3039.93     94.66 o
  -3  -2   6     1666.37     1816.89     83.06 o
  -2  -2   6     9827.51     9871.07    111.94 o
  -1  -2   6     9440.62     9358.88    106.51 o
   0  -2   6    14430.84    13466.76    139.67 o
   1  -2   6    21350.24    22880.14    170.04 o
   2  -2   6     7526.39     8120.52     88.58 o
   3  -2   6     1888.11     2084.70     62.78 o
   4  -2   6     2595.69     2568.16     83.10 o
   5  -2   6     3798.49     3671.59     70.05 o
   6  -2   6       97.36       48.30     61.01 o
   7  -2   6     6223.85     5549.42    296.64 o
   8  -2   6     8920.39     8918.36    382.49 o
   9  -2   6     6268.82     6397.38    357.69 o
  10  -2   6     1872.84     1689.24    248.00 o
  11  -2   6      325.66       32.43    214.61 o
 -11  -1   6     2395.16     2074.84    216.18 o
 -10  -1   6      237.54       -1.01    165.46 o
  -9  -1   6      435.36      434.10    162.12 o
  -8  -1   6     7326.09     7257.10    272.47 o
  -7  -1   6    16095.03    15384.04    349.36 o
  -6  -1   6     4239.04     4270.17    145.10 o
  -5  -1   6      470.20      385.97     80.31 o
  -4  -1   6     4639.23     4563.35     93.26 o
  -3  -1   6    11625.60    11427.81    154.40 o
  -2  -1   6     1018.73     1033.27     49.88 o
  -1  -1   6     2135.45     2250.21     55.01 o
   0  -1   6    11264.30    11000.50    116.95 o
   1  -1   6    23580.70    23298.60    184.04 o
   2  -1   6     8668.03     8216.22     85.38 o
   3  -1   6     7927.38     8345.54     80.63 o
   4  -1   6     1143.87     1150.13     61.35 o
   5  -1   6     7265.77     7066.50    130.63 o
   6  -1   6     1089.07     1014.91     77.79 o
   7  -1   6     4281.98     4728.16    271.84 o
   8  -1   6    13402.08    13598.84    452.12 o
   9  -1   6     5305.96     5887.07    336.70 o
  10  -1   6      250.32      372.00    200.31 o
  11  -1   6       78.80       48.65    208.89 o
  13  -1   6     1133.02     1076.97     92.06 o
  14  -1   6      623.53      713.50    100.83 o
 -11   0   6      388.05       40.82    178.18 o
 -10   0   6     5156.33     5149.99    790.73 o
  -9   0   6    10048.82    10450.80    320.06 o
  -8   0   6    14821.57    14490.23    781.67 o
  -7   0   6     1967.96     1900.22    121.96 o
  -6   0   6       82.70      107.61     88.45 o
  -5   0   6    16887.65    16860.15    279.11 o
  -4   0   6     7795.42     7582.21    157.57 o
  -3   0   6     4773.01     4640.89     80.40 o
  -2   0   6    12137.45    11714.93    126.63 o
  -1   0   6    59685.73    60244.79    400.23 o
   0   0   6    20853.04    20512.15    200.75 o
   1   0   6    10107.32    10356.71    103.82 o
   2   0   6    15349.87    15791.74    127.80 o
   3   0   6    12238.66    12228.65     98.56 o
   4   0   6    11332.22    10987.99    123.51 o
   5   0   6      284.89      242.82     41.17 o
   6   0   6     5729.37     5641.10    232.22 o
   7   0   6    65029.54    64136.77    659.60 o
   8   0   6    18296.31    17971.94    267.69 o
   9   0   6     2673.57     2148.04    161.87 o
  10   0   6      100.13       95.38    186.00 o
  11   0   6     6281.42     6341.48    132.21 o
  12   0   6     6103.87     5953.39    170.98 o
  13   0   6      603.71      580.67     95.10 o
  14   0   6     1559.29     1740.42    121.40 o
 -10   1   6      889.51      638.19    188.79 o
  -9   1   6      777.51      569.83    242.75 o
  -8   1   6      947.25      933.41    171.98 o
  -7   1   6      301.60      337.20     97.85 o
  -6   1   6     1766.68     1771.76    110.39 o
  -5   1   6     4152.99     4256.31    152.41 o
  -4   1   6     2707.78     2670.11     95.28 o
  -3   1   6     1621.68     1533.51     79.18 o
  -2   1   6    13374.99    13310.15    148.32 o
  -1   1   6      812.09      774.41     47.12 o
   0   1   6     2009.88     2018.52     50.40 o
   1   1   6     2983.97     3201.31     63.73 o
   2   1   6     1937.44     1740.22     47.72 o
   3   1   6    11889.91    12091.18    111.01 o
   4   1   6     2115.06     2179.56     46.78 o
   5   1   6     3633.70     3447.58    123.62 o
   6   1   6    50147.55    50268.07    413.75 o
   7   1   6     3262.24     3351.21     88.80 o
   8   1   6     1025.39      869.15     62.69 o
   9   1   6     3029.28     2977.52     93.11 o
  10   1   6     2311.86     2274.72     93.77 o
  11   1   6     5379.72     5452.02    127.80 o
  12   1   6     2729.45     2831.09     97.55 o
  13   1   6     2278.97     2289.64    123.38 o
  14   1   6     7198.64     6904.11    212.23 o
  15   1   6      937.67      897.56    182.18 o
 -10   2   6     2558.49     2551.18    226.93 o
  -9   2   6     5299.41     5207.47    262.59 o
  -8   2   6     3179.27     2844.09    212.87 o
  -7   2   6       76.91      151.46    153.41 o
  -6   2   6     3281.83     3337.17    168.01 o
  -5   2   6     4169.83     4270.60    120.93 o
  -4   2   6     1321.46     1314.20     98.06 o
  -3   2   6     3277.33     3038.49     85.92 o
  -2   2   6    16182.33    16506.57    184.10 o
  -1   2   6    32007.44    31821.41    235.35 o
   0   2   6       19.47      -25.92     41.98 o
   1   2   6      878.54      816.53     51.46 o
   2   2   6     5849.57     6149.96     91.40 o
   3   2   6     1446.46     1223.17     43.69 o
   4   2   6     1129.65     1035.64     41.25 o
   5   2   6     3135.87     3133.87     75.46 o
   6   2   6     8922.39     8901.08    131.07 o
   7   2   6    26505.65    26496.07    238.63 o
   8   2   6       78.90       72.54     43.19 o
   9   2   6      347.69      357.98     45.77 o
  10   2   6      345.56      342.40     49.14 o
  11   2   6      960.58      991.54     58.51 o
  12   2   6       11.55        1.64     65.00 o
  13   2   6      230.64      155.36     76.89 o
  14   2   6     3517.52     3520.54    179.70 o
  15   2   6     3838.87     3830.60    268.98 o
 -10   3   6     1546.90     2162.12    224.97 o
  -9   3   6      730.87      760.32    190.46 o
  -8   3   6     1339.69     1264.06    232.26 o
  -7   3   6    12269.00    12101.51    333.86 o
  -6   3   6    18466.61    18365.72    550.84 o
  -5   3   6     2004.63     1990.33     92.70 o
  -4   3   6     6199.24     6372.98    138.06 o
  -3   3   6    42495.61    42672.17    403.18 o
  -2   3   6    20675.60    20462.03    180.03 o
  -1   3   6      448.27      374.74     46.82 o
   0   3   6      339.43      364.16     46.23 o
   1   3   6    23418.26    23599.00    179.41 o
   2   3   6    23563.46    23125.11    189.60 o
   3   3   6    42836.32    43547.99    281.41 o
   4   3   6     2946.45     2841.32     79.85 o
   5   3   6    33470.60    34168.07    242.55 o
   6   3   6    23401.21    23476.37    203.86 o
   7   3   6      324.36      362.49     49.67 o
   8   3   6     7230.25     7336.37    119.85 o
   9   3   6    13024.03    13156.05    182.50 o
  10   3   6     8080.38     8233.77    119.59 o
  11   3   6     6525.99     6502.05    142.19 o
  12   3   6     4241.59     4474.08    129.51 o
  13   3   6    19853.13    20000.94    266.80 o
  14   3   6     4102.01     4205.01    161.03 o
  15   3   6       69.89      250.37    197.92 o
  -9   4   6      401.19      151.96    189.34 o
  -8   4   6     5842.35     5547.11    275.79 o
  -7   4   6     3348.64     3587.41    219.88 o
  -6   4   6       18.76      -46.20    148.98 o
  -5   4   6     1858.76     1713.46    101.31 o
  -4   4   6     4789.07     4589.34    124.18 o
  -3   4   6     3167.33     3253.00    120.16 o
  -2   4   6      608.31      642.72     54.16 o
  -1   4   6      840.70      974.90     57.66 o
   0   4   6    12465.34    11611.07    124.71 o
   1   4   6    26076.76    26664.22    207.44 o
   2   4   6    12034.01    12706.61    120.48 o
   3   4   6      711.59      684.81     67.78 o
   4   4   6    17278.83    17446.73    144.73 o
   5   4   6     7157.75     7487.72     97.18 o
   6   4   6     1008.33      973.52     51.88 o
   7   4   6     1427.78     1313.72     59.58 o
   8   4   6    26609.41    26511.69    323.43 o
   9   4   6    14515.18    14651.61    223.24 o
  10   4   6     3211.96     3177.88    107.13 o
  11   4   6      132.63      224.26     63.86 o
  12   4   6    14252.46    14483.87    216.62 o
  13   4   6     1349.12     1640.31    134.65 o
  14   4   6     2522.33     2433.46    136.54 o
  15   4   6      923.39      912.34    122.43 o
  -9   5   6      193.50      122.24    192.17 o
  -8   5   6      183.14      290.04    214.61 o
  -7   5   6     7901.87     8311.11    736.84 o
  -6   5   6     1375.00     1614.91    337.66 o
  -5   5   6      166.97      142.85     90.80 o
  -4   5   6     9854.34     9915.44    183.96 o
  -3   5   6     1451.09     1496.98     93.52 o
  -2   5   6     1253.01     1128.57     97.33 o
  -1   5   6     1438.57     1486.25     79.44 o
   0   5   6     1357.42     1293.66     64.10 o
   1   5   6     7580.17     7066.94    104.77 o
   2   5   6    14697.87    15566.75    138.83 o
   3   5   6     1176.00     1119.18     51.95 o
   4   5   6     6135.58     6130.31    107.91 o
   5   5   6    10493.70    10506.14    110.82 o
   6   5   6     2363.72     2372.42     65.07 o
   7   5   6     3394.67     3238.17     67.78 o
   8   5   6     5132.53     5380.66    116.25 o
   9   5   6     4644.73     4581.78    111.15 o
  10   5   6     3356.64     3411.53    102.06 o
  11   5   6      782.68      768.47     75.68 o
  12   5   6     1567.99     1496.25     99.26 o
  13   5   6     3930.77     4053.52    137.54 o
  14   5   6       70.52      199.78    108.66 o
  15   5   6      552.81      423.19    119.03 o
  16   5   6       74.33       21.31    140.92 o
  -8   6   6    11871.69    12103.54    369.60 o
  -7   6   6     9070.26     8660.55    310.82 o
  -6   6   6      341.48      187.33    172.47 o
  -5   6   6     4251.66     3970.28    217.06 o
  -4   6   6     8145.35     8118.06    253.14 o
  -3   6   6     4048.80     4196.79    121.72 o
  -2   6   6    10660.24    10350.87    197.15 o
  -1   6   6    20611.28    20214.58    268.33 o
   0   6   6    29933.54    29138.63    348.45 o
   1   6   6     9412.82     9381.08    128.43 o
   2   6   6     2504.04     2458.08     70.79 o
   3   6   6    26517.94    26833.29    225.28 o
   4   6   6    25452.15    25429.23    232.17 o
   5   6   6     5876.34     6143.99    123.48 o
   6   6   6       80.46      103.31     46.99 o
   7   6   6    38316.11    38065.48    292.08 o
   8   6   6    27399.77    28046.25    226.34 o
   9   6   6    15351.95    15741.74    202.46 o
  10   6   6     6807.80     6502.94    133.22 o
  11   6   6     3536.43     3640.72    111.75 o
  12   6   6    11334.27    11698.31    207.42 o
  13   6   6      172.23      229.84    189.53 o
  14   6   6      104.62       22.05    185.90 o
  15   6   6     6390.66     6553.51    209.78 o
  16   6   6     3940.70     3906.73    211.77 o
  -8   7   6      453.02      223.34    201.14 o
  -7   7   6      801.33     1086.77    199.26 o
  -6   7   6     5455.37     5211.22    262.67 o
  -5   7   6     2000.22     1890.58    190.95 o
  -4   7   6      139.37      101.43     91.93 o
  -3   7   6     4565.57     4439.57    142.48 o
  -2   7   6     9143.23     8985.59    201.14 o
  -1   7   6     9652.19     9608.21    160.86 o
   0   7   6       16.96       65.19     76.32 o
   1   7   6        3.30        4.63     65.30 o
   2   7   6     7845.15     7144.67    154.24 o
   3   7   6     5867.66     5635.10    208.11 o
   4   7   6      272.71      211.36     55.86 o
   5   7   6     2631.44     2582.84     84.37 o
   6   7   6    39966.36    39239.23    342.03 o
   7   7   6    14926.56    15080.13    174.00 o
   8   7   6      928.37     1029.53     57.87 o
   9   7   6     2185.86     2244.58     68.36 o
  10   7   6     1634.02     1635.67     74.20 o
  11   7   6      516.42      479.99     91.47 o
  12   7   6       22.97       -2.01    133.68 o
  13   7   6     6160.20     6076.36    258.65 o
  14   7   6    22093.14    22074.05    369.11 o
  15   7   6     1150.63     1200.56    359.60 o
  16   7   6       25.72       -1.34    151.42 o
  -7   8   6       97.65      249.21    318.10 o
  -6   8   6      676.17      800.13    199.35 o
  -5   8   6      602.21      644.10    174.91 o
  -4   8   6      695.72      702.13    203.64 o
  -3   8   6     2131.90     2086.03    124.70 o
  -2   8   6      219.45      175.71     86.20 o
  -1   8   6    10992.87    11035.22    178.01 o
   0   8   6    14369.77    14393.85    294.62 o
   1   8   6     2323.98     2474.99    111.25 o
   2   8   6      194.29      229.85     71.54 o
   3   8   6     1192.43     1253.02    167.42 o
   4   8   6      621.06      687.05     85.94 o
   5   8   6     1292.33     1306.14     76.98 o
   6   8   6     2943.06     2801.57     93.21 o
   7   8   6    11279.63    11159.35    157.68 o
   8   8   6     3750.39     3738.50    191.00 o
   9   8   6        7.70      128.09     64.26 o
  10   8   6       33.14      -10.83     73.67 o
  11   8   6      357.00      354.01     73.91 o
  12   8   6      464.75      386.02    116.64 o
  13   8   6     1890.15     1985.16    144.42 o
  14   8   6     2116.61     2229.69    156.57 o
  15   8   6     3389.02     3365.94    212.66 o
  16   8   6       12.83      139.20    160.55 o
  -6   9   6     7929.63     7951.41    322.69 o
  -5   9   6     1910.74     2052.42    212.29 o
  -4   9   6     1743.53     1705.02    244.18 o
  -3   9   6     9453.48     9364.07    302.09 o
  -2   9   6     8712.81     9063.77    212.90 o
  -1   9   6    11410.20    11396.21    236.73 o
   0   9   6        0.12       29.99     86.06 o
   1   9   6     1972.71     1914.17    160.06 o
   2   9   6     9637.60     9399.57    168.04 o
   3   9   6     8501.86     8410.86    177.42 o
   4   9   6     7666.58     6747.87    491.92 o
   5   9   6    20831.13    19639.80    310.75 o
   6   9   6    29490.83    28663.28    315.05 o
   7   9   6     1492.48     1546.06     88.04 o
   8   9   6      830.39      824.63     76.98 o
   9   9   6     9418.96     9339.44    151.05 o
  10   9   6     3407.42     3505.29    104.77 o
  11   9   6     7334.98     6990.42    160.40 o
  12   9   6     1775.35     1626.32    140.29 o
  13   9   6    16043.38    16077.03    317.25 o
  14   9   6     9699.24    10052.46    258.43 o
  15   9   6      550.03      397.85    251.81 o
  16   9   6      404.72      129.38    326.69 o
  -6  10   6      239.26      -74.89    189.09 o
  -5  10   6      175.85      401.03    197.03 o
  -4  10   6     1071.21     1220.05    198.77 o
  -3  10   6     1611.81     1270.61    193.23 o
  -2  10   6       13.58      189.23    159.12 o
  -1  10   6      480.58      466.33    112.15 o
   0  10   6     8480.72     8608.25    230.05 o
   1  10   6     7844.43     7697.90    173.11 o
   2  10   6      856.78      874.99     98.50 o
   3  10   6     6470.02     6083.35    159.46 o
   4  10   6    15256.17    15117.35    238.44 o
   5  10   6     4761.80     4441.01    159.93 o
   6  10   6     1767.32     1776.83    106.44 o
   7  10   6      241.56      321.79     87.38 o
   8  10   6    12572.08    12459.59    198.31 o
   9  10   6    17500.76    17353.34    304.25 o
  10  10   6     6125.11     5940.45    146.44 o
  11  10   6     2070.71     2094.17    140.02 o
  12  10   6     6718.62     7096.46    218.96 o
  13  10   6     5181.62     5045.95    405.62 o
  14  10   6       20.77      148.80    263.26 o
  15  10   6     1360.71     1325.00    190.49 o
  16  10   6     1990.30     2070.20    216.86 o
  -5  11   6      105.15       55.11    193.63 o
  -4  11   6     2315.98     2015.50    535.58 o
  -3  11   6      620.84      969.99    197.50 o
  -2  11   6      737.50      639.94    178.73 o
  -1  11   6      882.77      848.34    234.64 o
   0  11   6      382.83      249.70    113.04 o
   1  11   6    10019.58    10137.41    279.62 o
   2  11   6      220.63      290.16     96.92 o
   3  11   6      648.07      658.23    115.78 o
   4  11   6     2750.18     2571.40    143.18 o
   5  11   6     6691.38     6438.27    196.32 o
   6  11   6       49.91      150.21     93.07 o
   7  11   6     2636.73     2598.62    126.54 o
   8  11   6     1327.35     1463.36     97.66 o
   9  11   6      384.47      439.82     84.18 o
  10  11   6      868.15      814.39    118.13 o
  11  11   6        3.78       47.92     99.72 o
  12  11   6      804.25      735.29    135.26 o
  13  11   6     1346.65     1570.62    186.59 o
  14  11   6      488.90      412.86    191.24 o
  15  11   6      347.03      234.68    178.57 o
  16  11   6      912.72      542.10    195.77 o
  -4  12   6     1631.08     1892.50    475.49 o
  -3  12   6     1367.45     1287.46    207.10 o
  -2  12   6      425.08      402.00    183.79 o
  -1  12   6     3157.26     3153.69    228.54 o
   0  12   6    15181.49    14809.84    292.98 o
   1  12   6     5553.51     5529.21    194.16 o
   2  12   6      283.01      340.04    117.02 o
   3  12   6    12333.97    12132.11    228.06 o
   4  12   6     6550.93     6351.15    318.03 o
   5  12   6     1160.73     1116.43    112.30 o
   6  12   6      220.48      312.53    103.31 o
   7  12   6     4243.64     4077.12    138.19 o
   8  12   6    11709.86    12016.35    211.28 o
   9  12   6     8595.73     8110.32    164.53 o
  10  12   6     5367.69     5013.67    148.60 o
  11  12   6     5780.17     5869.89    201.55 o
  12  12   6     3947.05     3855.31    300.83 o
  13  12   6      533.09      655.18    174.55 o
  14  12   6       60.98      193.48    175.53 o
  15  12   6     5602.15     6103.38    293.60 o
  -3  13   6      287.97      247.85    198.40 o
  -2  13   6     2254.03     2358.43    346.72 o
  -1  13   6     9026.82     9598.32    705.36 o
   0  13   6      740.56      499.03    183.89 o
   1  13   6      380.74      326.67    127.21 o
   2  13   6     2504.54     2422.36    203.33 o
   3  13   6     2116.44     2017.10    152.78 o
   4  13   6      324.33      291.16    111.47 o
   5  13   6     2499.82     2494.68    137.78 o
   6  13   6     6992.21     6693.62    216.19 o
   7  13   6    11819.00    11639.10    212.55 o
   8  13   6     2028.07     1927.53    136.13 o
   9  13   6      254.76      115.53    117.02 o
  10  13   6     3524.33     3618.54    139.68 o
  11  13   6     2949.60     3109.08    212.13 o
  12  13   6       16.36      -22.94    122.57 o
  13  13   6      792.08      546.84    180.47 o
  14  13   6    12698.87    13361.41    384.50 o
  15  13   6     6965.20     6554.18    386.78 o
  -2  14   6       77.46      -89.22    207.46 o
  -1  14   6     1768.70     1483.77    221.20 o
   0  14   6     5469.91     5065.93    322.40 o
   1  14   6      180.37     -179.96    341.00 o
   2  14   6       87.87       63.09    129.05 o
   3  14   6      363.09      308.60    134.68 o
   4  14   6      567.98      445.43    142.76 o
   5  14   6      120.20      204.27    134.06 o
   6  14   6      225.68      294.30    155.45 o
   7  14   6     3979.78     4203.57    151.19 o
   8  14   6     1021.61     1230.88    134.85 o
   9  14   6       60.10      107.04    122.38 o
  10  14   6     1150.12     1037.33    143.19 o
  11  14   6      295.09      323.31    108.80 o
  12  14   6      416.42      379.40    140.91 o
  13  14   6     2654.97     3198.74    237.66 o
  14  14   6      523.83      580.99    324.30 o
  15  14   6      724.72      768.32    205.61 o
  -1  15   6     2366.96     2417.50    253.24 o
   0  15   6       13.69      -93.95    192.61 o
   1  15   6     1931.69     2380.81    833.18 o
   2  15   6     3342.04     3477.97    245.57 o
   3  15   6       98.64      -44.73    139.71 o
   4  15   6     1266.59     1216.33    160.12 o
   5  15   6     6564.55     6508.89    231.53 o
   6  15   6    10145.09    10461.40    277.12 o
   7  15   6     1000.82     1300.50    139.33 o
   8  15   6      171.99       39.66    125.58 o
   9  15   6      912.09     1040.00    138.94 o
  10  15   6     3150.18     3131.25    208.16 o
  11  15   6     1328.97     1292.32    142.04 o
  12  15   6      315.52      -34.90    141.66 o
  13  15   6     1332.89     1468.41    215.67 o
  14  15   6     6580.43     6278.26    309.99 o
   1  16   6     3906.64     4072.34    335.75 o
   2  16   6       20.00      -44.38    244.18 o
   3  16   6     1435.59     1367.53    219.85 o
   4  16   6     3462.47     3711.49    195.69 o
   5  16   6     4295.10     4309.62    212.57 o
   6  16   6      394.96      445.35    150.69 o
   7  16   6      725.70      510.62    155.32 o
   8  16   6     1126.35     1575.08    181.83 o
   9  16   6     5639.15     5957.45    251.49 o
  10  16   6     2054.85     1830.74    183.20 o
  11  16   6     2956.77     2906.07    172.27 o
  12  16   6     3799.26     3935.72    160.36 o
  13  16   6     3307.49     3327.03    265.67 o
   3  17   6       25.80      -77.73    205.99 o
   4  17   6       50.31     -155.82    188.62 o
   5  17   6      316.11      185.35    153.94 o
   6  17   6     1075.46     1029.31    253.18 o
   7  17   6     1223.14     1255.62    185.05 o
   8  17   6     2109.55     2219.46    199.98 o
   9  17   6      169.84      339.00    213.45 o
  10  17   6       36.74       10.81    197.02 o
  11  17   6      807.53      988.06    180.31 o
  12  17   6       32.79      109.38    158.38 o
   5  18   6     1045.49     1322.81    228.25 o
   6  18   6        2.82     -185.41    185.41 o
   7  18   6      444.17      459.53    200.82 o
   8  18   6     3358.99     3618.54    233.07 o
   9  18   6      395.13      437.96    181.26 o
  10  18   6     1111.52      824.56    185.05 o
  -6 -15   7      143.11      185.95    173.93 o
  -5 -15   7     4138.11     4455.80    289.06 o
  -4 -15   7     1224.31     1381.41    243.23 o
  -3 -15   7      748.48      770.27    202.87 o
  -2 -15   7      562.19      485.21    197.73 o
  -1 -15   7     1626.48     1770.44    225.08 o
   0 -15   7      504.48      791.55    205.07 o
  -7 -14   7        1.85      222.38    175.85 o
  -6 -14   7      637.35      264.90    255.91 o
  -5 -14   7      717.17     1220.88    361.66 o
  -4 -14   7     1112.12     1042.89    201.29 o
  -3 -14   7      692.21      929.05    274.23 o
  -2 -14   7       79.65       85.90    174.39 o
  -1 -14   7      416.62       95.27    252.77 o
   0 -14   7     1586.58     1698.37    341.95 o
   1 -14   7       43.57      -39.17    175.72 o
   2 -14   7      837.52      880.89    201.93 o
  -9 -13   7     2390.64     2409.28    208.12 o
  -8 -13   7        8.30      239.19    174.20 o
  -7 -13   7      335.59      706.89    178.27 o
  -6 -13   7    10345.49    10902.26    367.34 o
  -5 -13   7     7701.04     8512.63    252.63 o
  -4 -13   7     3043.04     3184.79    185.38 o
  -3 -13   7      691.22      626.67    141.92 o
  -2 -13   7      825.75      787.68    178.34 o
  -1 -13   7     6057.54     6022.56    283.93 o
   0 -13   7      459.00      435.37    178.79 o
   1 -13   7      702.42      365.72    176.88 o
   2 -13   7     3468.76     3839.79    236.55 o
   3 -13   7     3841.48     4628.69    320.01 o
   4 -13   7     2535.49     2619.76    216.39 o
  -9 -12   7        4.62      -17.26    164.72 o
  -8 -12   7      860.41      920.42    184.80 o
  -7 -12   7    11052.15    10945.98    303.22 o
  -6 -12   7     2317.12     2375.89    163.44 o
  -5 -12   7       13.48       -1.40    186.95 o
  -4 -12   7       22.47       82.36    123.65 o
  -3 -12   7      768.77      638.74    131.98 o
  -2 -12   7     5198.64     4915.32    194.09 o
  -1 -12   7      885.57     1158.52    182.33 o
   0 -12   7     2874.79     2829.98    213.21 o
   1 -12   7     6825.81     6983.20    332.89 o
   2 -12   7     1518.44     1912.01    191.49 o
   3 -12   7      410.73      546.02    320.01 o
   4 -12   7     1036.16     1056.59    237.51 o
   5 -12   7     2671.48     2824.68    207.33 o
 -10 -11   7     1294.28     1149.30    177.13 o
  -9 -11   7      163.28       37.69    160.75 o
  -8 -11   7      961.82      814.58    172.90 o
  -7 -11   7     1521.67     1650.95    179.34 o
  -6 -11   7     4999.75     5201.96    197.88 o
  -5 -11   7     1025.66      885.16    131.61 o
  -4 -11   7      409.40      312.37    119.58 o
  -3 -11   7        2.88      165.23    117.84 o
  -2 -11   7      174.40      239.32    116.39 o
  -1 -11   7        2.06      133.95    156.26 o
   0 -11   7     1523.80     1365.19    203.17 o
   1 -11   7     4400.78     4487.22    334.80 o
   2 -11   7     1910.96     1887.79    184.95 o
   3 -11   7        6.38       30.53    149.98 o
   4 -11   7      219.83      256.00    273.27 o
   5 -11   7       88.74       59.73    146.92 o
   6 -11   7      733.95      612.84    156.87 o
   7 -11   7      315.02      192.82    146.67 o
 -10 -10   7     3923.05     4020.48    182.85 o
  -9 -10   7     2173.37     2294.84    159.83 o
  -8 -10   7     5392.00     5540.35    204.36 o
  -7 -10   7     7178.90     7468.11    219.34 o
  -6 -10   7      504.92      803.25    129.11 o
  -5 -10   7     1538.61     1535.42    137.97 o
  -4 -10   7     1907.12     2117.76    147.52 o
  -3 -10   7     6180.91     6323.59    303.14 o
  -2 -10   7     8428.26     8717.30    267.27 o
  -1 -10   7     1853.46     1793.06    180.75 o
   0 -10   7    15002.09    15996.54    343.05 o
   1 -10   7    11188.05    10656.25    432.09 o
   2 -10   7     1730.08     1405.00    244.18 o
   3 -10   7       65.91      -78.21    202.21 o
   4 -10   7     1989.81     1773.18    248.00 o
   5 -10   7     5814.93     6259.07    327.17 o
   6 -10   7     3609.57     3848.72    190.17 o
   7 -10   7       87.67       12.23    208.41 o
   8 -10   7     2574.85     2525.76    245.14 o
 -11  -9   7       43.37      -51.16    197.23 o
 -10  -9   7      496.33      517.45    213.92 o
  -9  -9   7     4353.31     4509.58    190.36 o
  -8  -9   7      162.59      131.74    129.44 o
  -7  -9   7      542.77      283.48    127.44 o
  -6  -9   7     3142.09     3115.39    141.74 o
  -5  -9   7     8507.58     8470.23    215.62 o
  -4  -9   7     3987.66     3882.20    159.21 o
  -3  -9   7     4778.43     4769.37    195.22 o
  -2  -9   7     2000.89     1962.92    126.85 o
  -1  -9   7    11064.67    10955.39    215.64 o
   0  -9   7     6138.10     6233.17    182.76 o
   1  -9   7       11.21       37.16     86.72 o
   2  -9   7     1067.92      767.39    289.97 o
   3  -9   7     4194.72     4407.52    322.87 o
   4  -9   7     7470.44     7334.04    343.38 o
   5  -9   7     4067.51     4190.20    278.52 o
   6  -9   7     2095.54     1921.98    208.89 o
   7  -9   7     6275.81     6165.59    304.27 o
   8  -9   7     3174.42     3106.64    244.18 o
   9  -9   7       94.49      -82.98    177.41 o
 -11  -8   7      466.09      640.82    206.11 o
 -10  -8   7      426.53      430.27    187.12 o
  -9  -8   7     2918.60     3008.36    159.98 o
  -8  -8   7     5290.92     5247.10    210.92 o
  -7  -8   7      139.32       56.93    117.19 o
  -6  -8   7     3753.40     3604.99    223.73 o
  -5  -8   7       62.15       38.82    106.68 o
  -4  -8   7     2667.87     2743.54    171.82 o
  -3  -8   7     3635.20     3628.61    145.89 o
  -2  -8   7      257.80      313.71    117.57 o
  -1  -8   7       24.33      133.34     72.48 o
   0  -8   7     8419.31     8150.22    141.04 o
   1  -8   7      127.20      185.19     76.68 o
   2  -8   7     4750.27     4619.76    165.37 o
   3  -8   7      726.33      637.45    121.34 o
   4  -8   7      168.99        8.20     97.06 o
   5  -8   7     2652.36     2377.63    119.47 o
   6  -8   7     1039.82      958.60    101.29 o
   7  -8   7      226.51      381.56    119.03 o
   8  -8   7      683.53      772.91    270.89 o
   9  -8   7      762.85      714.42    178.37 o
  10  -8   7     2543.02     2289.21    201.26 o
 -11  -7   7      928.53      896.55    203.44 o
 -10  -7   7     3219.18     3044.61    236.45 o
  -9  -7   7     4758.37     4923.97    208.07 o
  -8  -7   7      497.68      540.84    124.67 o
  -7  -7   7      470.50      165.62    151.85 o
  -6  -7   7    11426.68    11248.56    236.00 o
  -5  -7   7    23997.03    23359.79    851.55 o
  -4  -7   7    11775.85    11687.20    334.69 o
  -3  -7   7     2018.18     2033.52    109.77 o
  -2  -7   7     1887.55     1911.20    124.60 o
  -1  -7   7    14995.08    14450.88    329.81 o
   0  -7   7     2739.76     2800.64    104.41 o
   1  -7   7      567.02      626.52     67.89 o
   2  -7   7    14599.33    14770.73    222.49 o
   3  -7   7    10336.19    10856.47    184.20 o
   4  -7   7     3029.41     2925.11    169.48 o
   5  -7   7      619.26      548.14     83.03 o
   6  -7   7     8120.08     8016.10    243.69 o
   7  -7   7     7554.77     7638.32    170.00 o
   8  -7   7      447.69      361.82     91.80 o
   9  -7   7      108.98      246.09    106.90 o
  10  -7   7     2870.88     2967.01    199.83 o
 -11  -6   7      790.45      786.72    272.80 o
 -10  -6   7      302.45      392.91    179.54 o
  -9  -6   7      736.44      772.98    138.55 o
  -8  -6   7     1536.56     1467.99    145.54 o
  -7  -6   7     7700.70     7700.74    204.87 o
  -6  -6   7     7623.22     7360.26    204.00 o
  -5  -6   7     2267.08     2089.74    132.96 o
  -4  -6   7     2641.73     2646.95    181.67 o
  -3  -6   7     4169.99     4226.85    132.18 o
  -2  -6   7     8059.53     8122.66    147.34 o
  -1  -6   7     1941.72     1760.62     94.29 o
   0  -6   7     1546.01     1490.62     79.98 o
   1  -6   7    34276.12    33691.43    270.02 o
   2  -6   7     9621.25     9310.50    139.13 o
   3  -6   7     8181.71     8115.09    152.74 o
   4  -6   7     1321.39     1250.73     84.26 o
   5  -6   7     8361.99     8478.00    136.47 o
   6  -6   7    15526.94    15576.31    216.58 o
   7  -6   7       50.34      102.26     76.39 o
   8  -6   7     1956.40     2051.45     92.33 o
   9  -6   7    14692.63    14510.83    396.80 o
  10  -6   7     8731.08     8357.99    344.81 o
 -11  -5   7       42.03     -176.79    176.79 o
 -10  -5   7      664.54      452.76    181.29 o
  -9  -5   7        9.35      115.06    119.08 o
  -8  -5   7      552.14      576.06    147.02 o
  -7  -5   7      112.86      148.86    108.50 o
  -6  -5   7     1859.35     1712.55    155.71 o
  -5  -5   7     2386.72     2254.12    141.73 o
  -4  -5   7      285.58      231.74     81.55 o
  -3  -5   7     1272.40     1344.63    105.43 o
  -2  -5   7       23.67       14.48     64.70 o
  -1  -5   7       46.74       -0.23     73.19 o
   0  -5   7     5583.48     5270.03    104.06 o
   1  -5   7      139.14      235.15     48.90 o
   2  -5   7     1021.93      953.75     49.85 o
   3  -5   7     3841.20     3971.00    179.94 o
   4  -5   7      789.47      793.50     75.95 o
   5  -5   7     6920.34     6823.83    191.26 o
   6  -5   7      529.16      528.51     59.11 o
   7  -5   7      323.78      373.22     55.29 o
   8  -5   7    11957.14    11534.17    241.80 o
   9  -5   7        4.56       13.19     76.88 o
 -11  -4   7     3380.99     4084.74    266.26 o
 -10  -4   7     1375.34     1239.19    209.37 o
  -9  -4   7     5945.46     6103.58    274.67 o
  -8  -4   7     5387.97     5717.60    202.18 o
  -7  -4   7    11333.89    11623.40    253.08 o
  -6  -4   7     5510.00     5878.09    178.04 o
  -5  -4   7      767.20      721.80     92.71 o
  -4  -4   7     5073.44     4775.87    212.42 o
  -3  -4   7    21790.22    20499.10    255.62 o
  -2  -4   7     4499.11     4438.90    109.14 o
  -1  -4   7      134.87       51.72     54.72 o
   0  -4   7    29797.37    28966.15    279.32 o
   1  -4   7    41198.78    40057.16    307.85 o
   2  -4   7     6311.76     6258.49     87.73 o
   3  -4   7     2824.05     2837.48     91.54 o
   4  -4   7     1110.25     1100.32     72.43 o
   5  -4   7     9235.26     8950.11    150.42 o
   6  -4   7     3451.91     3409.88     76.65 o
   7  -4   7      498.53      589.36     44.77 o
   8  -4   7    13179.28    12796.19    203.44 o
 -11  -3   7      308.41      366.78    191.68 o
 -10  -3   7     2970.27     3000.98    776.90 o
  -9  -3   7     7684.71     7375.54    500.29 o
  -8  -3   7     5499.57     5344.69    194.22 o
  -7  -3   7     1104.55     1340.91    331.46 o
  -6  -3   7      144.05      164.44     73.11 o
  -5  -3   7     7714.30     7705.56    162.38 o
  -4  -3   7    18594.14    18216.84    282.67 o
  -3  -3   7    18902.28    19106.96    275.66 o
  -2  -3   7     6931.56     6628.29    129.27 o
  -1  -3   7    17980.24    17588.39    175.57 o
   0  -3   7    36405.27    36639.27    295.02 o
   1  -3   7      853.97      912.25     48.56 o
   2  -3   7     1683.10     1674.45     50.00 o
   3  -3   7     9779.04     9673.25    139.13 o
   4  -3   7    17325.96    16779.17    188.57 o
   5  -3   7    10404.15     9933.30    156.83 o
   6  -3   7     7876.26     7649.62    114.47 o
   7  -3   7    29724.62    28643.51    369.20 o
   8  -3   7     6747.93     6535.98    128.87 o
   9  -3   7     1073.20      835.56    230.83 o
 -11  -2   7       44.75       85.89    198.62 o
 -10  -2   7        0.19       55.42    174.03 o
  -9  -2   7      474.83      479.53    177.91 o
  -8  -2   7     1724.33     2152.21    244.69 o
  -7  -2   7     2633.89     2747.96    379.15 o
  -6  -2   7     4949.66     4791.94    178.05 o
  -5  -2   7     4287.94     4369.29    112.53 o
  -4  -2   7       50.12       58.45     59.60 o
  -3  -2   7     1017.93     1067.64     70.03 o
  -2  -2   7     1743.37     1780.75     74.52 o
  -1  -2   7     3647.65     3653.41     99.41 o
   0  -2   7     5782.47     5593.29     82.20 o
   1  -2   7      572.68      654.81     48.73 o
   2  -2   7    10034.39    10300.26    106.99 o
   3  -2   7      203.07      182.98     41.50 o
   4  -2   7       58.00       45.79     50.72 o
   5  -2   7       85.70      127.72     81.34 o
   6  -2   7    10205.43    10055.41    122.75 o
   7  -2   7       89.58      247.55     84.88 o
   8  -2   7     7471.96     7371.20    233.60 o
   9  -2   7     1154.11     1505.15    243.23 o
  10  -2   7     3786.52     3977.49    319.53 o
 -10  -1   7     4269.79     3976.58    314.29 o
  -9  -1   7     3594.38     3192.58    228.25 o
  -8  -1   7     3915.77     3907.05    225.51 o
  -7  -1   7      199.44      120.51    150.04 o
  -6  -1   7      348.91      414.96    110.27 o
  -5  -1   7    17926.98    17860.35    298.86 o
  -4  -1   7    13587.10    13715.86    177.71 o
  -3  -1   7    14281.88    14382.74    161.91 o
  -2  -1   7    12130.46    11841.94    145.42 o
  -1  -1   7    19219.16    18940.34    146.66 o
   0  -1   7     4600.50     4808.66     82.70 o
   1  -1   7     1404.47     1414.75     51.61 o
   2  -1   7    14783.78    14440.06    131.96 o
   3  -1   7    29135.43    28746.12    210.81 o
   4  -1   7     9582.75     9259.30    114.00 o
   5  -1   7     1054.47      992.45     62.09 o
   6  -1   7     8162.40     7950.41    107.57 o
   7  -1   7    35142.54    34304.41    424.28 o
   8  -1   7     1330.86     1376.32     67.79 o
   9  -1   7      458.39      596.15    195.54 o
  10  -1   7      566.82      499.81    200.31 o
 -10   0   7      634.51      954.12    202.31 o
  -9   0   7     1232.94     1090.04    189.03 o
  -8   0   7     1323.81     1193.91    180.40 o
  -7   0   7     4192.49     3865.44    217.47 o
  -6   0   7    24616.60    24057.67    474.53 o
  -5   0   7     4566.57     4762.77    149.59 o
  -4   0   7     3457.75     3729.54    129.42 o
  -3   0   7    11351.33    10937.09    173.40 o
  -2   0   7     7827.75     7601.35    113.57 o
  -1   0   7      272.20      291.84     58.43 o
   0   0   7     1938.83     1960.16     56.35 o
   1   0   7    42823.59    43597.15    337.59 o
   2   0   7    53369.13    53301.41    337.08 o
   3   0   7    10807.78    10495.27    101.64 o
   4   0   7     7795.38     8085.96     82.04 o
   5   0   7     6845.21     6782.99    121.18 o
   6   0   7    26976.46    26464.21    239.35 o
   7   0   7      787.41      801.46     43.71 o
   8   0   7     3210.19     3442.06    152.68 o
   9   0   7    10085.99    10166.55    154.20 o
  10   0   7    16213.51    16072.63    230.54 o
  11   0   7     8834.86     8634.57    252.77 o
  12   0   7     2986.75     2907.89    120.39 o
  13   0   7     5760.76     5745.09    156.47 o
  14   0   7     7175.93     7116.68    181.09 o
 -10   1   7       19.83      309.78    192.10 o
  -9   1   7      189.10      286.82    180.80 o
  -8   1   7     1137.94      991.09    184.73 o
  -7   1   7     2517.83     2593.15    199.36 o
  -6   1   7     2768.15     2954.44    196.18 o
  -5   1   7     2586.98     2567.29    105.46 o
  -4   1   7      539.37      588.50    111.93 o
  -3   1   7        1.07       -1.59     76.73 o
  -2   1   7      273.72      368.46     63.23 o
  -1   1   7       46.49       42.84     46.62 o
   0   1   7    15618.58    15577.18    143.20 o
   1   1   7    10753.46    10700.58    118.94 o
   2   1   7     5133.85     5023.02     85.41 o
   3   1   7     2979.36     2887.66     62.15 o
   4   1   7     1585.63     1683.25     46.37 o
   5   1   7     1610.88     1422.77     55.10 o
   6   1   7      737.94      749.88     58.10 o
   7   1   7     1863.43     1890.98     63.49 o
   8   1   7    15319.54    14578.19    150.06 o
   9   1   7      679.58      649.13     43.40 o
  10   1   7      141.59      100.77     67.87 o
  11   1   7      387.48      262.69     73.49 o
  12   1   7      379.37      515.46    109.21 o
  13   1   7     2138.48     2188.38    119.37 o
  14   1   7      447.51      344.31    106.89 o
  15   1   7      647.75      741.13    167.88 o
 -10   2   7        1.76      219.30    190.52 o
  -9   2   7     1004.25      899.89    201.33 o
  -8   2   7     2172.63     2447.87    209.97 o
  -7   2   7    20393.50    19746.39    435.44 o
  -6   2   7     8764.41     8960.21    291.09 o
  -5   2   7     2212.02     2172.80    123.72 o
  -4   2   7     2407.33     2279.59    109.45 o
  -3   2   7     8132.37     8371.72    152.87 o
  -2   2   7     2831.34     2745.56    106.83 o
  -1   2   7     4110.42     4261.01     95.03 o
   0   2   7     5765.10     5775.06     79.60 o
   1   2   7    32252.44    32114.10    230.44 o
   2   2   7    26510.57    26920.07    213.72 o
   3   2   7     4739.78     5143.31     71.80 o
   4   2   7     4834.82     5048.41     77.51 o
   5   2   7    11481.24    11714.60    111.33 o
   6   2   7     1544.46     1611.80     66.41 o
   7   2   7     1254.44     1356.27     77.75 o
   8   2   7    14661.33    14728.94    175.40 o
   9   2   7    10129.90     9924.58    123.59 o
  10   2   7     6525.29     6548.69    160.51 o
  11   2   7      969.38     1008.99     68.42 o
  12   2   7      228.31      305.71     73.30 o
  13   2   7     5624.98     5625.06    157.22 o
  14   2   7      198.24      335.43    114.31 o
  15   2   7      296.09      372.95    175.51 o
  -9   3   7     3303.55     3636.04    248.13 o
  -8   3   7     7537.60     7663.61    408.24 o
  -7   3   7     3983.52     3735.60    228.35 o
  -6   3   7     2285.23     2266.47    197.18 o
  -5   3   7      405.79      103.35    218.00 o
  -4   3   7    17763.99    17818.63    342.14 o
  -3   3   7     9924.32    10142.48    165.93 o
  -2   3   7     4358.05     3972.08    135.28 o
  -1   3   7    19717.61    19993.21    193.67 o
   0   3   7    33208.52    32741.92    260.91 o
   1   3   7     9408.57     9840.84    108.79 o
   2   3   7     3153.32     3455.21     69.31 o
   3   3   7     4315.11     4084.32     77.51 o
   4   3   7    29820.02    30108.71    215.83 o
   5   3   7    15421.51    15709.62    148.61 o
   6   3   7     3118.26     3152.31     59.76 o
   7   3   7    25887.49    24955.42    256.80 o
   8   3   7    41156.98    41377.51    402.98 o
   9   3   7     5158.09     5083.44    110.15 o
  10   3   7     1697.93     1692.19     66.79 o
  11   3   7      145.34      116.41     67.75 o
  12   3   7    13810.03    14282.47    194.64 o
  13   3   7     5100.22     5138.21    140.13 o
  14   3   7     1557.45     1642.15    102.70 o
  15   3   7     9937.71     9637.56    362.46 o
  -9   4   7        4.64       17.60    184.06 o
  -8   4   7      711.63      357.36    189.30 o
  -7   4   7     4564.13     4485.19    291.87 o
  -6   4   7      508.83      377.56    237.51 o
  -5   4   7     5844.39     5583.95    280.75 o
  -4   4   7       23.38       12.35     73.44 o
  -3   4   7     3503.63     3357.33    150.86 o
  -2   4   7      420.67      326.35     98.42 o
  -1   4   7       10.81       -6.27     59.72 o
   0   4   7     2540.73     2399.66     79.95 o
   1   4   7     2774.28     2739.66     66.24 o
   2   4   7     9684.46     9422.15    106.47 o
   3   4   7     9800.76     9595.21    108.18 o
   4   4   7      688.70      730.30     49.32 o
   5   4   7      382.06      382.94     47.51 o
   6   4   7     4720.09     4308.88     73.58 o
   7   4   7     2585.53     2456.95     80.89 o
   8   4   7     2608.45     2478.44     76.57 o
   9   4   7      340.47      387.65     66.77 o
  10   4   7     2345.85     2540.23     95.03 o
  11   4   7     8511.70     8432.40    175.46 o
  12   4   7     1396.26     1548.64    150.89 o
  13   4   7     2177.35     2016.76    105.35 o
  14   4   7     6279.71     6427.60    188.19 o
  15   4   7     1681.05     1560.20    145.64 o
  -8   5   7     3445.85     3329.48    264.21 o
  -7   5   7       12.42      -93.11    176.71 o
  -6   5   7      162.23      107.06    172.92 o
  -5   5   7     8537.89     8307.48    206.84 o
  -4   5   7     3883.85     3647.87    241.81 o
  -3   5   7     3096.32     3267.74    100.88 o
  -2   5   7     8490.07     8389.04    140.34 o
  -1   5   7    10045.71     9898.23    155.38 o
   0   5   7     5112.95     5150.65    109.88 o
   1   5   7       34.25      -52.30     52.30 o
   2   5   7     1257.38     1331.94     57.01 o
   3   5   7    37937.35    39787.88    279.75 o
   4   5   7    13102.95    13388.90    142.11 o
   5   5   7       10.90      -18.79     43.33 o
   6   5   7     3764.25     3755.56     85.37 o
   7   5   7    15370.27    15675.48    148.15 o
   8   5   7     2456.71     2694.68     89.38 o
   9   5   7        8.30       23.32     64.02 o
  10   5   7       70.71       92.62     65.59 o
  11   5   7     1192.69     1113.50     89.60 o
  12   5   7      582.33      594.93     86.63 o
  13   5   7      142.16      175.59     85.45 o
  14   5   7     2861.26     2757.22    142.63 o
  15   5   7     4925.87     4901.92    291.40 o
  16   5   7       30.51      208.89    198.40 o
  -8   6   7        6.11      203.80    195.01 o
  -7   6   7      972.76     1355.68    210.03 o
  -6   6   7     9482.45     9411.51    324.21 o
  -5   6   7     4550.14     4323.83    235.96 o
  -4   6   7      914.07      995.38    143.56 o
  -3   6   7     2363.71     2435.27    141.39 o
  -2   6   7     4962.13     5120.29    136.15 o
  -1   6   7     7133.45     6980.22    162.36 o
   0   6   7      198.84      166.42     80.00 o
   1   6   7     5436.89     5820.57    130.84 o
   2   6   7    37017.36    36130.43    334.38 o
   3   6   7     9560.30     9587.14    143.63 o
   4   6   7    16609.68    16437.06    166.54 o
   5   6   7    10436.39    10177.83    125.26 o
   6   6   7     6564.20     5999.24    119.67 o
   7   6   7      676.53      774.91     71.56 o
   8   6   7      908.35      936.22     52.73 o
   9   6   7    14053.21    14223.43    225.47 o
  10   6   7    15794.91    16088.48    246.62 o
  11   6   7     5776.14     5829.96    158.05 o
  12   6   7     2924.87     2986.25    122.09 o
  13   6   7    11531.23    11178.30    241.71 o
  14   6   7    15924.81    15479.14    291.04 o
  15   6   7      105.76       62.01    133.20 o
  16   6   7      214.96      367.35    203.17 o
  -7   7   7     2846.16     3024.88    250.01 o
  -6   7   7      423.58      157.08    187.50 o
  -5   7   7     5844.64     5238.53    266.81 o
  -4   7   7     1659.57     1157.56    213.66 o
  -3   7   7       32.42      -50.97     93.20 o
  -2   7   7      254.83      222.15     79.92 o
  -1   7   7       25.05       34.00     83.54 o
   0   7   7     3112.44     3170.15    123.10 o
   1   7   7    13696.56    12912.24    230.56 o
   2   7   7      106.97      126.52     69.67 o
   3   7   7       22.96       20.19     80.76 o
   4   7   7      699.88      580.40     84.82 o
   5   7   7     1843.24     1817.04     69.64 o
   6   7   7       86.33      -29.78     55.28 o
   7   7   7      255.23      291.03     53.03 o
   8   7   7    14965.40    15054.66    179.67 o
   9   7   7    15998.13    16519.85    171.23 o
  10   7   7     1968.15     1781.72    107.93 o
  11   7   7       31.80       24.64     88.06 o
  12   7   7     4786.21     4598.98    172.25 o
  13   7   7     7441.48     7189.06    209.85 o
  14   7   7      267.85      157.72    123.76 o
  15   7   7      460.53      541.22    277.09 o
  16   7   7     2313.24     2201.96    187.79 o
  -7   8   7     6544.99     6542.32    554.18 o
  -6   8   7     3773.30     3948.65    259.88 o
  -5   8   7      148.35       72.96    215.09 o
  -4   8   7      297.20      315.29    198.40 o
  -3   8   7     2696.71     2276.83    199.53 o
  -2   8   7      679.16      770.92    115.49 o
  -1   8   7       53.88      -28.71     81.06 o
   0   8   7       29.00      -36.79    122.94 o
   1   8   7    11880.82    11609.86    281.27 o
   2   8   7     7879.60     7307.51    165.87 o
   3   8   7      107.16       79.51     81.42 o
   4   8   7     2605.05     2449.54    137.74 o
   5   8   7     9167.86     8970.57    148.39 o
   6   8   7     1141.86     1287.22     99.11 o
   7   8   7     2553.17     2617.09     91.51 o
   8   8   7       53.12      -17.12     66.42 o
   9   8   7     9012.01     8804.77    202.35 o
  10   8   7     3491.41     3407.26    135.81 o
  11   8   7      177.67      150.08     93.00 o
  12   8   7      232.94      209.63    113.05 o
  13   8   7     3583.85     3237.35    165.19 o
  14   8   7       45.77      -35.58    122.52 o
  15   8   7     1122.48     1090.07    230.35 o
  16   8   7      667.45      844.87    182.69 o
  -6   9   7      137.96       93.59    193.44 o
  -5   9   7      866.89      903.66    207.46 o
  -4   9   7      726.36      509.14    183.38 o
  -3   9   7      291.32        9.13    301.41 o
  -2   9   7     3755.72     3731.10    222.13 o
  -1   9   7     4960.21     5107.69    184.67 o
   0   9   7    34617.67    33519.93    404.60 o
   1   9   7     3185.17     3342.41    149.23 o
   2   9   7     3059.90     3058.51    126.11 o
   3   9   7     4089.71     3569.38    131.53 o
   4   9   7    13866.50    13977.51    254.40 o
   5   9   7     3150.89     3249.91    152.35 o
   6   9   7      937.42      890.58     90.87 o
   7   9   7     6266.42     6037.57    135.49 o
   8   9   7    31066.02    30813.55    338.94 o
   9   9   7     5601.40     5539.79    168.55 o
  10   9   7      103.41       44.59     70.69 o
  11   9   7     1797.17     1623.02    134.53 o
  12   9   7     8377.32     7682.29    223.50 o
  13   9   7     1237.29     1361.16    140.71 o
  14   9   7     1329.00     1403.88    208.41 o
  15   9   7     5190.76     5375.99    347.67 o
  16   9   7     2847.36     3198.25    377.24 o
  -5  10   7     1362.79     1060.04    209.86 o
  -4  10   7      289.82      174.40    191.19 o
  -3  10   7      163.59       89.37    271.84 o
  -2  10   7     3459.99     3193.46    224.29 o
  -1  10   7     3304.60     3272.51    166.17 o
   0  10   7       27.03     -107.32    107.32 o
   1  10   7     8495.35     8256.26    301.78 o
   2  10   7     4421.97     4507.69    168.10 o
   3  10   7     9618.66     9046.58    188.62 o
   4  10   7      519.78      557.13     97.25 o
   5  10   7      520.54      464.86    124.36 o
   6  10   7     2251.91     2364.87    112.51 o
   7  10   7     5700.05     5549.43    140.57 o
   8  10   7     1197.99      985.90     97.53 o
   9  10   7        3.52      -38.80     76.81 o
  10  10   7      260.70      200.88    108.49 o
  11  10   7     5353.13     4864.66    154.71 o
  12  10   7      280.46      120.45    120.76 o
  13  10   7       49.26      127.42    129.06 o
  14  10   7    11162.96    11029.69    329.46 o
  15  10   7     3283.47     3348.46    228.50 o
  16  10   7      247.33      299.05    179.73 o
  -4  11   7      379.55      572.14    199.56 o
  -3  11   7        2.10      -73.78    181.13 o
  -2  11   7     1261.77     1180.23    199.52 o
  -1  11   7     4872.17     4379.37    246.76 o
   0  11   7     3741.48     3752.01    173.53 o
   1  11   7       55.54      194.93    113.59 o
   2  11   7      778.06      881.85    109.74 o
   3  11   7      385.17      348.87    102.30 o
   4  11   7     2343.10     2348.84    129.55 o
   5  11   7      275.31      142.92     98.89 o
   6  11   7      694.45      797.21    103.30 o
   7  11   7     5796.71     5953.08    152.47 o
   8  11   7     2148.36     2208.45    110.55 o
   9  11   7      495.00      478.56     84.99 o
  10  11   7       44.42      -89.88     89.88 o
  11  11   7       21.03      -24.23     98.53 o
  12  11   7      311.45      446.58    165.42 o
  13  11   7      977.91      786.61    170.01 o
  14  11   7       10.12       70.34    166.90 o
  15  11   7     5625.86     5657.18    282.84 o
  16  11   7     1277.93      723.80    192.17 o
  -3  12   7     1494.76     1491.07    479.78 o
  -2  12   7     3046.14     2993.55    246.89 o
  -1  12   7     2361.70     2238.71    223.67 o
   0  12   7      659.59      810.76    265.74 o
   1  12   7      410.76      418.94    127.62 o
   2  12   7     9892.09     9898.36    247.99 o
   3  12   7     1488.89     1443.01    123.97 o
   4  12   7     4054.36     3864.37    150.15 o
   5  12   7     5363.26     5367.58    167.39 o
   6  12   7     5256.31     5316.66    164.95 o
   7  12   7      965.09      990.93    120.46 o
   8  12   7      328.79      305.56     94.62 o
   9  12   7      323.26      305.06     90.96 o
  10  12   7    11954.88    11799.37    221.14 o
  11  12   7     2710.24     2859.11    182.28 o
  12  12   7      234.34      138.76    120.31 o
  13  12   7     3446.84     3433.12    276.61 o
  14  12   7     6121.45     6512.69    298.09 o
  15  12   7     1654.16     1824.01    207.57 o
  -2  13   7        3.35      429.66    203.47 o
  -1  13   7      126.62      111.29    194.79 o
   0  13   7      792.67      682.07    193.35 o
   1  13   7     6176.71     6369.06    219.57 o
   2  13   7      224.36       26.56    129.24 o
   3  13   7       62.09      -89.75    129.97 o
   4  13   7     2208.15     2293.40    157.14 o
   5  13   7        8.70      -37.06    125.96 o
   6  13   7      157.97       21.19    150.90 o
   7  13   7      678.98      487.30    123.10 o
   8  13   7     2665.90     2731.81    239.28 o
   9  13   7     8456.89     8760.79    443.12 o
  10  13   7     1146.32     1128.83    115.07 o
  11  13   7      741.37      632.34    135.47 o
  12  13   7      864.89     1132.61    138.50 o
  13  13   7      998.50     1186.41    190.92 o
  14  13   7       85.69       31.08    183.21 o
  15  13   7      252.62      142.74    209.84 o
  -1  14   7      212.78      367.30    202.43 o
   0  14   7      913.16      785.37    204.70 o
   1  14   7     3856.18     4082.13    257.26 o
   2  14   7     2405.63     2483.51    186.67 o
   3  14   7        4.59      -65.45    131.56 o
   4  14   7      187.66       44.51    136.48 o
   5  14   7      211.69      284.32    139.71 o
   6  14   7     2198.66     1992.26    164.23 o
   7  14   7     1151.69      911.16    128.28 o
   8  14   7     1991.51     2141.76    150.07 o
   9  14   7     2454.31     2262.97    150.18 o
  10  14   7     2623.42     2427.77    151.17 o
  11  14   7        2.75      -90.62    152.61 o
  12  14   7      450.76      472.68    148.26 o
  13  14   7      571.27      527.23    356.73 o
  14  14   7      466.88      424.80    187.41 o
  15  14   7     2301.44     2430.21    238.47 o
   0  15   7     6777.39     7390.17    340.03 o
   1  15   7     2380.25     2504.16    241.59 o
   2  15   7      254.96      614.42    196.90 o
   3  15   7      545.22      646.77    155.34 o
   4  15   7     1184.55     1419.57    161.11 o
   5  15   7     2008.77     1724.04    240.00 o
   6  15   7       61.17       81.92    141.99 o
   7  15   7      689.32      921.38    224.82 o
   8  15   7     8960.26     9241.61    241.17 o
   9  15   7     3001.16     2926.60    165.85 o
  10  15   7      176.48      276.14    133.26 o
  11  15   7     2938.37     3037.64    164.52 o
  12  15   7     1180.78      861.61    159.92 o
  13  15   7       58.62      -11.34    228.44 o
  14  15   7      128.33      -77.79    188.03 o
   2  16   7      308.45      228.13    203.16 o
   3  16   7      431.20      566.14    358.64 o
   4  16   7      199.76      100.28    277.68 o
   5  16   7     1389.23     1370.17    173.56 o
   6  16   7      967.18     1153.42    165.64 o
   7  16   7     4370.06     4508.29    255.15 o
   8  16   7       21.20      208.15    322.44 o
   9  16   7     1122.97     1228.60    261.68 o
  10  16   7     1827.13     1901.98    186.22 o
  11  16   7      541.80      636.27    142.45 o
  12  16   7      360.10      431.99    115.90 o
  13  16   7      100.91      193.53    320.49 o
   3  17   7      208.55     -107.31    210.85 o
   4  17   7      136.33       56.62    295.69 o
   5  17   7        5.36      100.89    196.09 o
   6  17   7       78.43      333.24    257.06 o
   7  17   7     2003.24     2043.58    226.28 o
   8  17   7     2223.11     2220.10    250.78 o
   9  17   7      362.18      779.05    176.55 o
  10  17   7       97.86       81.57    283.61 o
  11  17   7       34.85       93.68    167.70 o
  12  17   7       18.79      143.51    158.12 o
   6  18   7     4237.44     4075.35    457.84 o
   7  18   7     1790.26     1757.42    462.61 o
   8  18   7     1975.24     2238.72    285.99 o
   9  18   7        9.21      119.48    174.60 o
  10  18   7     1919.87     2288.08    256.79 o
  -6 -14   8     6050.65     6682.29    395.62 o
  -5 -14   8      312.50      468.32    162.55 o
  -4 -14   8      109.32      390.21    198.77 o
  -3 -14   8        2.16      -80.32    256.10 o
  -2 -14   8      746.45      764.36    207.46 o
  -1 -14   8     2567.72     2943.02    364.84 o
   0 -14   8        4.87      195.30    186.01 o
   1 -14   8      165.66       42.58    190.66 o
  -7 -13   8     2764.39     2614.45    212.59 o
  -6 -13   8      405.36      408.05    286.83 o
  -5 -13   8       74.05      194.59    141.44 o
  -4 -13   8     2360.64     2340.00    205.43 o
  -3 -13   8     3016.49     3338.33    240.50 o
  -2 -13   8     4965.75     5204.87    469.76 o
  -1 -13   8      340.08      512.24    185.51 o
   0 -13   8     6751.15     7212.51    304.64 o
   1 -13   8     5980.27     5952.27    385.83 o
   2 -13   8       44.78      -61.98    171.60 o
   3 -13   8      330.46      435.88    185.74 o
  -8 -12   8      284.32      248.32    208.11 o
  -7 -12   8      360.61      459.32    171.24 o
  -6 -12   8      175.20      229.22    164.05 o
  -5 -12   8     2935.24     3003.97    217.94 o
  -4 -12   8      803.44     1081.48    153.23 o
  -3 -12   8      635.64      664.78    138.08 o
  -2 -12   8       28.76        7.67    123.55 o
  -1 -12   8     1200.84     1446.91    195.30 o
   0 -12   8     1812.76     2346.42    208.45 o
   1 -12   8      564.49      456.59    177.87 o
   2 -12   8        3.45      -95.62    166.25 o
   3 -12   8     5701.42     6417.12    281.49 o
   4 -12   8     3222.52     3409.55    272.32 o
   5 -12   8      970.13     1258.12    185.10 o
  -9 -11   8      422.58      476.78    167.98 o
  -8 -11   8      858.26      683.25    179.48 o
  -7 -11   8      384.75      355.11    166.69 o
  -6 -11   8        9.43      117.03    207.58 o
  -5 -11   8      180.90      259.26    133.00 o
  -4 -11   8     4725.52     5072.60    197.56 o
  -3 -11   8     3858.79     4093.17    181.67 o
  -2 -11   8      160.10      257.82    154.91 o
  -1 -11   8       70.39      248.95    239.41 o
   0 -11   8     5580.44     6052.09    390.12 o
   1 -11   8      225.85     -115.41    240.37 o
   2 -11   8     1017.11      745.90    244.18 o
   3 -11   8        1.47      -70.58    223.20 o
   4 -11   8      840.94     1008.20    251.81 o
   5 -11   8     1669.39     1509.34    174.55 o
   6 -11   8      611.73      774.25    191.72 o
  -9 -10   8     2785.26     2709.98    203.01 o
  -8 -10   8      281.43      463.85    165.94 o
  -7 -10   8      160.78      176.26    158.98 o
  -6 -10   8     5436.52     5439.10    203.39 o
  -5 -10   8    11107.87    11757.09    295.69 o
  -4 -10   8     2467.59     2811.39    271.24 o
  -3 -10   8      617.42      749.90    188.58 o
  -2 -10   8      734.59      877.26    146.39 o
  -1 -10   8     3696.90     3885.49    204.08 o
   0 -10   8     1614.51     1583.37    258.49 o
   1 -10   8      136.58      446.40    223.20 o
   2 -10   8     7996.95     7562.01    383.44 o
   3 -10   8     7346.99     7063.15    383.44 o
   4 -10   8     3509.40     3217.29    283.29 o
   5 -10   8     1947.69     1854.26    249.90 o
   6 -10   8     1477.33     1469.86    225.11 o
   7 -10   8     3695.52     4201.09    208.76 o
 -10  -9   8      147.73      270.89    281.38 o
  -9  -9   8      238.28      122.96    143.32 o
  -8  -9   8       88.54      158.89    132.42 o
  -7  -9   8     1717.14     1666.13    152.74 o
  -6  -9   8     5678.80     5549.15    178.12 o
  -5  -9   8      407.51      343.77    148.69 o
  -4  -9   8     3053.83     3078.29    184.82 o
  -3  -9   8      290.50      208.81    137.17 o
  -2  -9   8     2758.00     2812.64    171.60 o
  -1  -9   8     2156.87     2133.82    174.44 o
   0  -9   8     1258.74     1264.90    162.51 o
   1  -9   8     6405.15     6545.17    177.75 o
   2  -9   8     4872.42     4722.82    306.66 o
   3  -9   8       15.41      158.16    130.59 o
   4  -9   8       19.41     -131.05    131.05 o
   5  -9   8     1834.92     1737.17    157.81 o
   6  -9   8     4268.55     4687.15    285.20 o
   7  -9   8      577.20      648.61    189.81 o
   8  -9   8      127.40      181.23    182.18 o
 -10  -8   8     1061.88      914.54    215.79 o
  -9  -8   8      416.07      693.96    138.27 o
  -8  -8   8     1965.04     2095.56    157.60 o
  -7  -8   8      950.18     1093.00    140.22 o
  -6  -8   8     1582.92     1530.36    140.09 o
  -5  -8   8     5321.11     5486.73    231.75 o
  -4  -8   8      131.86      -28.73    114.16 o
  -3  -8   8      999.61      993.77    120.99 o
  -2  -8   8        8.58       50.52     87.72 o
  -1  -8   8     1864.03     1921.72    104.08 o
   0  -8   8      341.47      271.56     77.78 o
   1  -8   8     1262.02     1192.50     96.86 o
   2  -8   8     9105.74     9865.00    226.62 o
   3  -8   8      184.98      322.25    131.04 o
   4  -8   8       95.75      139.74    103.75 o
   5  -8   8      330.96      347.17    104.08 o
   6  -8   8     2337.96     2329.56    125.11 o
   7  -8   8     1752.12     1854.62    192.67 o
   8  -8   8     1588.98     1545.21    204.12 o
   9  -8   8        1.21      274.70    172.64 o
 -10  -7   8     2594.27     2586.85    240.53 o
  -9  -7   8     2714.78     2425.68    182.54 o
  -8  -7   8     5459.27     5239.81    190.93 o
  -7  -7   8     1279.62     1344.93    138.79 o
  -6  -7   8     1312.53     1406.67    166.49 o
  -5  -7   8       22.69      -19.39    109.05 o
  -4  -7   8     1382.44     1310.94    122.82 o
  -3  -7   8     8302.61     7929.67    179.34 o
  -2  -7   8     4119.15     3891.17    161.25 o
  -1  -7   8     2488.02     2419.89    109.93 o
   0  -7   8    10644.21    10905.84    166.09 o
   1  -7   8    18553.91    18116.64    210.67 o
   2  -7   8      764.21      776.80     71.29 o
   3  -7   8      264.55      296.81     99.71 o
   4  -7   8     1366.39     1171.14    112.64 o
   5  -7   8     4962.69     4708.47    153.77 o
   6  -7   8    10427.21    10579.86    204.93 o
   7  -7   8     1021.13     1241.20    103.04 o
   8  -7   8     4011.09     4377.93    147.06 o
   9  -7   8     6084.34     5834.11    303.32 o
  10  -7   8      167.66       90.20    105.87 o
 -10  -6   8        5.21     -135.30    178.15 o
  -9  -6   8       28.39     -132.82    136.34 o
  -8  -6   8      172.22      112.77    132.52 o
  -7  -6   8       26.95       10.69    116.45 o
  -6  -6   8     1653.61     1537.10    165.40 o
  -5  -6   8     5873.70     5909.08    258.56 o
  -4  -6   8    13405.31    13019.09    261.44 o
  -3  -6   8      945.77      969.70     94.39 o
  -2  -6   8       14.32      -61.99     81.01 o
  -1  -6   8     3043.39     2985.27    113.61 o
   0  -6   8     5145.69     4921.26    132.81 o
   1  -6   8      430.65      385.77     68.34 o
   2  -6   8      311.45      411.31     58.05 o
   3  -6   8     4712.51     4601.81    161.77 o
   4  -6   8     7717.53     7581.12    143.63 o
   5  -6   8     3425.18     3380.69    106.99 o
   6  -6   8      163.15      180.62     82.92 o
   7  -6   8     2962.28     2928.44    117.84 o
   8  -6   8     2541.47     2523.55    106.33 o
   9  -6   8      901.48      851.16    110.61 o
  10  -6   8      108.14      164.54     95.77 o
  11  -6   8     2996.63     3072.32    139.57 o
 -10  -5   8        1.92      -20.16    173.23 o
  -9  -5   8     1027.28     1128.64    245.14 o
  -8  -5   8     1428.54     1225.84    147.41 o
  -7  -5   8     1551.74     1711.73    163.51 o
  -6  -5   8     1578.96     1609.60    136.18 o
  -5  -5   8     1007.88     1066.88    120.09 o
  -4  -5   8     4716.93     4588.09    179.90 o
  -3  -5   8     6375.84     6377.36    223.10 o
  -2  -5   8      616.91      669.41     82.35 o
  -1  -5   8        0.83      -31.47     77.39 o
   0  -5   8     4382.88     4119.43    162.04 o
   1  -5   8     1359.30     1367.57     68.69 o
   2  -5   8     1201.51     1279.10     57.72 o
   3  -5   8       87.64       54.43     67.27 o
   4  -5   8     1261.45     1333.08     78.23 o
   5  -5   8     1876.43     1901.50     91.03 o
   6  -5   8      248.81      329.57     63.05 o
   7  -5   8     1498.59     1424.46     89.15 o
   8  -5   8     5489.66     5501.85    140.99 o
   9  -5   8      198.81      129.17     88.69 o
  10  -5   8     2852.91     2843.27    175.03 o
 -10  -4   8     1323.33     1332.89    280.90 o
  -9  -4   8     1410.86     1764.93    206.88 o
  -8  -4   8     1038.99     1022.98    133.55 o
  -7  -4   8       15.24       96.32    159.64 o
  -6  -4   8       50.38       49.36     81.02 o
  -5  -4   8    11284.39    11442.36    205.60 o
  -4  -4   8    28158.12    27342.52    327.06 o
  -3  -4   8        8.11      -67.16     76.69 o
  -2  -4   8      322.11      239.18     75.73 o
  -1  -4   8     1832.72     1644.24    103.81 o
   0  -4   8     2659.01     2634.83    114.69 o
   1  -4   8       80.20       -7.10     47.90 o
   2  -4   8    11894.31    11754.46    122.12 o
   3  -4   8    21158.73    21487.93    259.34 o
   4  -4   8     8326.91     8079.46    124.92 o
   5  -4   8     1172.18     1216.36    121.22 o
   6  -4   8      509.17      417.55     53.02 o
   7  -4   8    11834.19    11794.65    184.63 o
   8  -4   8      830.36      930.08     63.56 o
   9  -4   8      296.26      193.63     81.61 o
 -10  -3   8      630.74      449.00    190.27 o
  -9  -3   8       20.35     -146.44    163.86 o
  -8  -3   8      386.85      360.04    125.06 o
  -7  -3   8      557.38      517.03    151.68 o
  -6  -3   8     7012.11     7151.67    153.87 o
  -5  -3   8       10.58       69.81     69.83 o
  -4  -3   8     4015.36     4161.73    133.80 o
  -3  -3   8     1016.65      956.53    118.85 o
  -2  -3   8     1927.61     1953.38    142.05 o
  -1  -3   8     1363.59     1278.46     68.78 o
   0  -3   8     1127.66     1044.32     68.50 o
   1  -3   8     9047.93     8636.99    109.35 o
   2  -3   8    11388.70    10915.51    111.56 o
   3  -3   8     1258.96     1269.59     47.73 o
   4  -3   8      912.50      951.04     68.21 o
   5  -3   8     2733.77     2703.67    178.71 o
   6  -3   8    10752.19    10493.08    245.20 o
   7  -3   8      206.15      169.50     62.89 o
   8  -3   8      140.97      135.79     74.62 o
   9  -3   8     5992.68     5833.66    144.67 o
 -10  -2   8      115.77       55.83    186.30 o
  -9  -2   8      725.63      922.00    188.71 o
  -8  -2   8      602.57      458.78    123.29 o
  -7  -2   8      202.24      243.01    143.86 o
  -6  -2   8     2863.31     2696.71    189.83 o
  -5  -2   8    10500.98    10642.96    163.03 o
  -4  -2   8     2308.52     2119.74     88.27 o
  -3  -2   8      611.21      598.00     71.92 o
  -2  -2   8     4218.02     4166.07    119.01 o
  -1  -2   8      709.34      803.47     79.91 o
   0  -2   8     1787.99     1785.13     66.01 o
   1  -2   8      858.46     1001.68     58.66 o
   2  -2   8     9130.37     8965.13    105.71 o
   3  -2   8     6624.16     6267.77     97.58 o
   4  -2   8        1.86       -2.00     56.18 o
   5  -2   8     2568.37     2524.19     90.42 o
   6  -2   8      249.76      321.09     60.16 o
   7  -2   8      251.18      187.01     48.48 o
   8  -2   8     1971.37     1922.36     70.43 o
   9  -2   8     1773.16     1713.00    106.77 o
 -10  -1   8      442.60      780.46    198.55 o
  -9  -1   8      583.70      541.80    192.92 o
  -8  -1   8     3253.00     3219.61    221.46 o
  -7  -1   8     2794.39     2639.73    295.21 o
  -6  -1   8     1816.96     1900.04    164.73 o
  -5  -1   8     4316.41     4049.35    151.90 o
  -4  -1   8       63.89       75.96     57.47 o
  -3  -1   8     6809.56     6643.91    126.58 o
  -2  -1   8     3364.03     3383.42    221.21 o
  -1  -1   8      979.80      915.23     81.61 o
   0  -1   8     2042.36     1904.47     65.91 o
   1  -1   8    17661.46    17769.45    162.74 o
   2  -1   8    18591.83    18029.61    158.13 o
   3  -1   8      132.09      154.24     42.51 o
   4  -1   8      201.00      234.74     37.61 o
   5  -1   8     2613.68     2464.42     92.11 o
   6  -1   8     4878.45     4708.15    108.52 o
   7  -1   8     1845.05     1874.45     63.03 o
   8  -1   8    10671.28    10769.45    130.05 o
   9  -1   8     7780.66     7680.97    202.63 o
  10  -1   8     1043.99     1099.69     76.66 o
 -10   0   8       55.62      163.41    189.72 o
  -9   0   8      258.55      311.28    187.50 o
  -8   0   8       83.28       12.99    169.26 o
  -7   0   8      672.80      545.03    165.39 o
  -6   0   8     6051.99     5693.98    297.09 o
  -5   0   8        4.94       -7.40     91.00 o
  -4   0   8    14421.94    14241.86    286.36 o
  -3   0   8     2527.42     2590.77     87.81 o
  -2   0   8      656.51      685.80     66.20 o
  -1   0   8     3382.25     3418.47     93.65 o
   0   0   8     3636.37     3551.27    101.08 o
   1   0   8     3767.94     4040.24     78.97 o
   2   0   8      477.01      467.67     45.86 o
   3   0   8      222.13      199.55     43.21 o
   4   0   8    12213.31    11934.28    112.05 o
   5   0   8    12067.88    12130.79    157.51 o
   6   0   8     1297.18     1287.67     83.98 o
   7   0   8    13966.17    14067.34    171.85 o
   8   0   8    10379.11    10196.09    124.39 o
   9   0   8        2.63       64.45     98.02 o
  10   0   8       77.36       97.22     72.90 o
  11   0   8     4509.15     4554.35    263.26 o
  12   0   8     5920.78     5880.69    169.78 o
  13   0   8     4322.25     4091.70    220.34 o
  14   0   8       50.08       69.47     86.67 o
  -9   1   8      197.45     -120.57    179.03 o
  -8   1   8     1481.16     1415.12    198.18 o
  -7   1   8     2314.77     2284.41    203.28 o
  -6   1   8      675.53      681.71    121.60 o
  -5   1   8     7690.17     7524.86    245.05 o
  -4   1   8      922.87     1048.68    116.63 o
  -3   1   8     2167.71     2245.20    109.70 o
  -2   1   8      128.89       59.14     73.62 o
  -1   1   8       25.96       32.25     58.80 o
   0   1   8     1897.18     1891.68     72.49 o
   1   1   8     3951.09     3929.20     83.15 o
   2   1   8     3425.01     3362.52     79.05 o
   3   1   8    10989.76    10949.61    110.37 o
   4   1   8       84.70      105.61     40.46 o
   5   1   8     1867.85     1804.45     50.83 o
   6   1   8      910.29      997.84     64.33 o
   7   1   8     2168.89     2209.23     75.62 o
   8   1   8     6157.69     6145.62    106.28 o
   9   1   8      167.66      209.78     49.81 o
  10   1   8     2164.02     2196.76     82.97 o
  11   1   8     3931.75     3832.21    137.99 o
  12   1   8     1009.34      919.87     86.47 o
  13   1   8      732.43      821.75    102.51 o
  14   1   8     1003.39      991.52    109.93 o
  15   1   8      360.56      313.57    107.58 o
  -9   2   8      357.69      438.04    205.55 o
  -8   2   8     1230.92     1311.17    197.64 o
  -7   2   8       45.90      225.04    172.96 o
  -6   2   8      944.67     1015.55    197.44 o
  -5   2   8     6114.27     6119.27    193.36 o
  -4   2   8     6232.28     6139.02    215.87 o
  -3   2   8      975.36      948.87     85.06 o
  -2   2   8     1532.28     1433.96     88.86 o
  -1   2   8     3351.69     3363.48    121.02 o
   0   2   8     1230.13     1233.62     80.87 o
   1   2   8     4543.18     4392.77     79.12 o
   2   2   8      784.76      822.69     49.46 o
   3   2   8    15743.60    14951.86    128.07 o
   4   2   8    16140.54    16178.26    137.41 o
   5   2   8      937.52      967.51     45.32 o
   6   2   8        5.15       36.70     58.89 o
   7   2   8     6624.05     6714.65    165.04 o
   8   2   8     2252.75     2320.24     79.41 o
   9   2   8      630.62      642.77     63.72 o
  10   2   8        1.67      -52.59     52.59 o
  11   2   8     1639.53     1823.06     79.53 o
  12   2   8     5146.02     5237.85    126.07 o
  13   2   8      689.75      667.84     80.67 o
  14   2   8      810.73      733.47    117.01 o
  15   2   8     4313.57     4405.77    261.35 o
  -9   3   8        4.78      104.40    199.30 o
  -8   3   8        2.83      -79.58    178.18 o
  -7   3   8      667.66      497.37    185.07 o
  -6   3   8     4130.45     4104.92    236.36 o
  -5   3   8      749.20      908.98    123.40 o
  -4   3   8      381.10      396.69     95.41 o
  -3   3   8      346.18      245.59     88.76 o
  -2   3   8      195.38      144.07     84.53 o
  -1   3   8      162.39      185.63     60.52 o
   0   3   8       95.51      -26.79     68.29 o
   1   3   8     1710.85     1569.86     69.59 o
   2   3   8    38007.71    38172.32    274.16 o
   3   3   8     4480.29     4676.10     83.74 o
   4   3   8      860.90      857.77     48.93 o
   5   3   8     3062.38     3267.10     68.92 o
   6   3   8     1234.89     1174.54     46.23 o
   7   3   8      527.53      541.78     63.59 o
   8   3   8     1144.81     1316.31     73.90 o
   9   3   8     7812.91     7815.06    189.12 o
  10   3   8     7262.02     7483.65    150.24 o
  11   3   8     6844.75     6988.91    136.28 o
  12   3   8       77.75      -17.75     75.89 o
  13   3   8     1111.77     1174.45    119.64 o
  14   3   8     4820.46     4880.76    214.61 o
  15   3   8        1.26      124.00    178.37 o
  -8   4   8      267.77      154.82    185.86 o
  -7   4   8      891.17      971.86    194.57 o
  -6   4   8     1299.61     1081.05    191.84 o
  -5   4   8     7622.13     7140.18    372.95 o
  -4   4   8      509.60      587.51    117.18 o
  -3   4   8      460.27      393.35     80.87 o
  -2   4   8      391.86      448.78     64.25 o
  -1   4   8       27.22       38.98     73.51 o
   0   4   8     2163.60     2225.67     81.99 o
   1   4   8    14425.63    14222.81    188.35 o
   2   4   8      956.25     1018.63     72.06 o
   3   4   8     9937.98    10099.78    112.79 o
   4   4   8       10.64        8.67     44.52 o
   5   4   8     4960.64     5579.19     84.52 o
   6   4   8      573.92      646.87     48.34 o
   7   4   8       72.34       36.79     41.27 o
   8   4   8    10682.45    10783.22    152.07 o
   9   4   8     3839.02     4090.92    163.38 o
  10   4   8      299.10      291.64     69.91 o
  11   4   8     2290.27     2313.89     83.65 o
  12   4   8      504.22      541.24     82.92 o
  13   4   8     1130.55     1162.66     95.90 o
  14   4   8      474.91      523.04    118.25 o
  15   4   8       20.29       46.74    173.60 o
  -8   5   8       44.60      365.60    202.26 o
  -7   5   8     3001.42     3476.57    247.30 o
  -6   5   8     6261.39     5949.90    294.39 o
  -5   5   8      947.35      894.39    182.54 o
  -4   5   8     2461.89     2314.83    141.64 o
  -3   5   8       90.76       64.92     91.53 o
  -2   5   8      249.95      316.21     74.29 o
  -1   5   8      566.17      580.79     73.04 o
   0   5   8       19.39       35.52     69.75 o
   1   5   8     7363.21     7181.38    185.17 o
   2   5   8     7144.62     7012.11    129.61 o
   3   5   8     1810.62     1904.51     81.93 o
   4   5   8      146.53       80.54     48.89 o
   5   5   8     2007.35     2067.06     65.01 o
   6   5   8        8.03       28.10     48.11 o
   7   5   8      370.74      353.51     49.65 o
   8   5   8     2549.36     2674.62     64.94 o
   9   5   8    22840.16    22800.07    258.32 o
  10   5   8     6208.86     6177.60    132.46 o
  11   5   8     1551.34     1574.62     87.46 o
  12   5   8      545.22      566.70     87.84 o
  13   5   8     1768.64     1882.18    109.17 o
  14   5   8     1726.27     1671.81    128.59 o
  15   5   8      903.82      999.13    139.89 o
  16   5   8       71.64        5.72    191.72 o
  -7   6   8      350.82      322.67    200.99 o
  -6   6   8     1782.16     1805.52    310.95 o
  -5   6   8      715.08      710.56    191.14 o
  -4   6   8     3969.14     3920.15    266.12 o
  -3   6   8      751.33      724.59     79.82 o
  -2   6   8      908.23      812.09     77.20 o
  -1   6   8      740.34      646.66     85.45 o
   0   6   8     6082.79     6131.61    131.64 o
   1   6   8     1452.49     1435.94     86.62 o
   2   6   8    14184.95    14108.41    276.49 o
   3   6   8     1781.04     1696.53    151.84 o
   4   6   8    22675.95    22700.14    226.52 o
   5   6   8      195.36      220.27     61.00 o
   6   6   8      874.61      869.67     54.14 o
   7   6   8     7709.48     7805.37    114.92 o
   8   6   8    12502.08    12684.38    136.50 o
   9   6   8     1844.30     1861.17     91.29 o
  10   6   8      890.96      980.16     93.22 o
  11   6   8      636.05      624.69     92.99 o
  12   6   8     1671.42     1854.12    109.12 o
  13   6   8     3928.69     3922.06    161.72 o
  14   6   8       14.77      -83.59    127.62 o
  15   6   8     2974.84     3260.84    198.40 o
  16   6   8     2101.86     2048.83    303.32 o
  -7   7   8     1388.56     1297.99    227.92 o
  -6   7   8       15.55      -67.70    269.94 o
  -5   7   8     3801.23     3590.21    245.11 o
  -4   7   8      245.39      161.55    173.20 o
  -3   7   8      762.38      749.96    124.29 o
  -2   7   8       35.12       78.86     82.09 o
  -1   7   8      133.09      100.46     74.60 o
   0   7   8     1242.07     1436.35    101.33 o
   1   7   8     8602.29     8088.77    155.35 o
   2   7   8     2612.94     2483.43    100.43 o
   3   7   8    13927.38    14340.42    198.00 o
   4   7   8       41.10      105.58     69.97 o
   5   7   8      449.46      478.27     65.27 o
   6   7   8      256.03      288.86     64.35 o
   7   7   8      177.06      136.80     62.15 o
   8   7   8     2199.49     2210.26     89.77 o
   9   7   8     5562.60     5546.80    103.09 o
  10   7   8       54.11      -35.16     84.77 o
  11   7   8     3935.89     4152.18    147.14 o
  12   7   8     1489.24     1541.47    129.40 o
  13   7   8       71.86      187.63    180.47 o
  14   7   8      614.18      647.45    150.01 o
  15   7   8      129.39      371.33    148.03 o
  16   7   8      964.50     1048.48    204.12 o
  -6   8   8      917.52      895.68    258.97 o
  -5   8   8      914.73      978.97    210.08 o
  -4   8   8     2457.41     2376.14    219.41 o
  -3   8   8       35.47     -132.71    171.21 o
  -2   8   8      964.91      848.95    126.26 o
  -1   8   8     2490.34     2537.64    168.04 o
   0   8   8     1448.13     1547.68    111.16 o
   1   8   8     6797.08     6660.66    172.17 o
   2   8   8     6224.12     6344.48    167.04 o
   3   8   8     6425.67     6642.21    330.33 o
   4   8   8     9964.40    10068.18    178.37 o
   5   8   8     4982.70     5205.75    129.60 o
   6   8   8      166.41      126.30     73.65 o
   7   8   8      858.71      918.40     98.94 o
   8   8   8     5509.69     5451.40    134.49 o
   9   8   8     1156.71     1171.35     84.39 o
  10   8   8      335.91      325.21     76.96 o
  11   8   8      642.65      809.59    105.59 o
  12   8   8     2503.00     2458.54    148.20 o
  13   8   8      250.25      413.01    126.07 o
  14   8   8      113.83      105.96    144.71 o
  15   8   8     2191.23     2489.54    191.56 o
  16   8   8      441.23      -10.51    155.38 o
  -5   9   8      440.91       64.21    204.46 o
  -4   9   8      603.32      430.11    204.77 o
  -3   9   8       26.44      138.02    179.40 o
  -2   9   8      432.54      397.29    149.39 o
  -1   9   8       14.56      119.57    124.86 o
   0   9   8     1037.57      880.36    103.31 o
   1   9   8        2.32      -39.31    104.91 o
   2   9   8     9880.04    10212.17    223.17 o
   3   9   8     3486.23     3506.18    205.13 o
   4   9   8       64.43       -1.02     79.32 o
   5   9   8     1641.90     1641.64    101.09 o
   6   9   8      349.93      313.07     93.88 o
   7   9   8      525.72      524.06     74.45 o
   8   9   8     2004.35     1971.67     85.47 o
   9   9   8      530.59      438.19     82.79 o
  10   9   8     7941.36     8051.14    161.17 o
  11   9   8     2318.20     2331.65    151.72 o
  12   9   8       41.34      -23.40    116.00 o
  13   9   8      195.71      334.01    128.05 o
  14   9   8     3051.82     3155.88    209.55 o
  15   9   8      128.15      -25.76    159.74 o
  16   9   8      791.29      843.58    184.11 o
  -5  10   8     1895.84     1941.24    320.97 o
  -4  10   8     1072.51     1257.19    215.75 o
  -3  10   8      128.71      301.44    188.72 o
  -2  10   8       47.49      -40.60    310.00 o
  -1  10   8       13.11       63.68    118.71 o
   0  10   8       83.04      115.45    117.03 o
   1  10   8     6178.24     5962.62    174.64 o
   2  10   8      392.51      434.45    102.10 o
   3  10   8      534.79      383.36    102.72 o
   4  10   8      276.52      232.42     98.51 o
   5  10   8      888.84      958.94    114.55 o
   6  10   8      646.86      687.83     97.91 o
   7  10   8     1174.13     1107.79     91.81 o
   8  10   8     1597.79     1600.30     91.54 o
   9  10   8     5843.46     5604.31    154.93 o
  10  10   8      145.50      177.21     94.68 o
  11  10   8      880.29      847.67    130.22 o
  12  10   8      149.45      100.21    148.40 o
  13  10   8      543.90      678.70    193.15 o
  14  10   8      280.58      144.49    159.51 o
  15  10   8       16.23      357.09    171.89 o
  16  10   8     2486.14     2916.03    425.89 o
  -4  11   8     2363.79     2050.69    244.48 o
  -3  11   8       14.59      -22.99    198.29 o
  -2  11   8      142.01      116.23    184.76 o
  -1  11   8       30.56     -149.45    171.38 o
   0  11   8      803.31      719.73    133.04 o
   1  11   8     2387.49     1981.39    150.42 o
   2  11   8     2737.43     2724.95    170.15 o
   3  11   8     1507.00     1526.89    122.61 o
   4  11   8      499.73      336.15    107.00 o
   5  11   8      140.43       85.84     94.82 o
   6  11   8      114.66      126.11    159.98 o
   7  11   8      546.07      439.86     97.97 o
   8  11   8     4377.43     4343.69    129.39 o
   9  11   8     9969.76     9948.33    167.01 o
  10  11   8     6430.43     6125.05    290.36 o
  11  11   8      395.05      367.76    104.28 o
  12  11   8      239.46      303.82    169.78 o
  13  11   8      248.95       64.52    165.41 o
  14  11   8       50.05     -159.62    159.62 o
  15  11   8      359.24      179.27    179.47 o
  16  11   8       94.35      188.03    179.06 o
  -3  12   8       28.42      341.34    449.73 o
  -2  12   8        6.22     -188.72    188.72 o
  -1  12   8      175.29      253.00    239.89 o
   0  12   8     2262.91     2185.77    158.96 o
   1  12   8     1465.35     1422.65    148.23 o
   2  12   8      670.85      870.87    133.36 o
   3  12   8      770.32      690.68    133.18 o
   4  12   8      260.79      271.26    109.42 o
   5  12   8      338.21       97.66    120.73 o
   6  12   8     1718.82     1608.84    125.88 o
   7  12   8      630.04      541.22    147.39 o
   8  12   8     2653.44     2541.45    126.16 o
   9  12   8     8515.68     8014.71    183.74 o
  10  12   8      927.93      909.33     93.59 o
  11  12   8      115.16        6.29    101.83 o
  12  12   8      302.75      283.36    273.75 o
  13  12   8     1161.10     1003.22    185.41 o
  14  12   8      192.09      190.24    183.14 o
  15  12   8     1831.52     1654.71    207.62 o
  -2  13   8      206.91      171.59    332.41 o
  -1  13   8      439.61      586.79    204.64 o
   0  13   8       34.92       -4.90    182.60 o
   1  13   8     3260.04     3064.15    176.92 o
   2  13   8       47.76      -44.45    135.60 o
   3  13   8     3290.36     2939.30    175.42 o
   4  13   8      944.25     1005.31    144.90 o
   5  13   8     1092.71     1073.11    179.87 o
   6  13   8       30.47     -106.46    106.46 o
   7  13   8     1094.37     1039.30    140.31 o
   8  13   8      104.58      159.77    132.44 o
   9  13   8     3786.49     3739.21    203.90 o
  10  13   8     1042.56     1231.68    117.04 o
  11  13   8     3839.67     3773.89    181.91 o
  12  13   8      271.54      441.79    130.28 o
  13  13   8      113.41      199.20    170.57 o
  14  13   8      857.01      989.88    274.70 o
  15  13   8     5097.92     5443.65    292.37 o
  -1  14   8      532.21      353.63    211.58 o
   0  14   8     1536.38     1346.69    470.24 o
   1  14   8      264.38      441.17    190.82 o
   2  14   8     3143.48     3251.72    186.29 o
   3  14   8      840.47      665.64    149.45 o
   4  14   8      236.77      110.27    215.24 o
   5  14   8      259.04       51.39    132.92 o
   6  14   8      748.64      552.15    146.21 o
   7  14   8       61.47      177.70    119.39 o
   8  14   8     3022.48     3311.24    232.39 o
   9  14   8     2106.18     2017.83    148.10 o
  10  14   8     3390.39     3369.63    161.69 o
  11  14   8     1067.82      981.22    124.90 o
  12  14   8       62.04     -131.71    131.71 o
  13  14   8      183.31      192.95    177.73 o
  14  14   8      155.87      180.67    178.68 o
  15  14   8     1006.34      963.52    239.89 o
   1  15   8      303.23      504.09    207.63 o
   2  15   8      493.15      362.02    200.23 o
   3  15   8     1392.83     1224.42    239.28 o
   4  15   8       76.56      102.44    144.00 o
   5  15   8      211.77      353.36    141.11 o
   6  15   8     1009.25      812.00    153.99 o
   7  15   8      266.18      274.50    177.96 o
   8  15   8     2340.55     2444.11    186.91 o
   9  15   8     1093.51     1322.35    205.37 o
  10  15   8     5716.19     6016.22    210.00 o
  11  15   8     1854.99     1791.72    154.29 o
  12  15   8      301.01      134.68    147.69 o
  13  15   8      153.32       97.24    183.88 o
  14  15   8      686.97      800.40    201.94 o
   2  16   8      258.75     -263.01    311.43 o
   3  16   8      320.26      140.49    410.15 o
   4  16   8        0.41     -146.93    146.93 o
   5  16   8       50.99       65.40    236.41 o
   6  16   8      170.75      153.33    213.18 o
   7  16   8     1376.15      946.47    199.60 o
   8  16   8      129.75      269.45    159.74 o
   9  16   8     8444.52     9009.81    284.26 o
  10  16   8     1324.18     1329.10    176.65 o
  11  16   8       34.12      314.44    137.54 o
  12  16   8        2.96     -121.12    121.12 o
  13  16   8      159.63      108.16    232.74 o
   4  17   8      529.08      167.57    212.87 o
   5  17   8      107.24       21.26    192.39 o
   6  17   8      131.30      -37.28    187.50 o
   7  17   8       88.08     -164.72    191.53 o
   8  17   8     3125.24     3212.05    218.15 o
   9  17   8      112.42      178.69    322.47 o
  10  17   8     1621.82     1977.33    280.12 o
  11  17   8       45.01      -67.16    161.31 o
  12  17   8      108.21       78.42    156.01 o
   8  18   8      879.87     1002.31    314.11 o
  -4 -14   9     3439.97     3738.23    347.67 o
  -3 -14   9     1101.77      724.25    211.99 o
  -2 -14   9       49.69       10.70    189.58 o
  -1 -14   9       80.59      354.10    197.91 o
  -6 -13   9      762.19     1005.19    186.17 o
  -5 -13   9     2839.27     3058.45    341.83 o
  -4 -13   9       13.59      -49.10    188.38 o
  -3 -13   9      317.71      383.38    278.52 o
  -2 -13   9      151.48      105.02    183.88 o
  -1 -13   9     2695.52     2781.76    236.08 o
   0 -13   9     1944.10     1897.71    218.97 o
   1 -13   9        6.46       53.36    191.87 o
   2 -13   9     1225.71     1411.73    299.03 o
  -7 -12   9       11.35       16.28    165.69 o
  -6 -12   9       15.53      -49.10    162.68 o
  -5 -12   9     1112.06     1411.48    152.80 o
  -4 -12   9     2910.88     2990.02    224.34 o
  -3 -12   9        5.71      126.58    233.97 o
  -2 -12   9     1467.58     1194.84    194.27 o
  -1 -12   9      262.13      451.48    181.29 o
   0 -12   9      140.15     -165.01    252.77 o
   1 -12   9       64.23      487.41    263.26 o
   2 -12   9       12.12     -194.58    253.72 o
   3 -12   9      214.00      205.69    175.46 o
   4 -12   9       91.11      240.84    175.94 o
  -8 -11   9      231.68     -116.35    170.68 o
  -7 -11   9     1339.44     1178.66    185.60 o
  -6 -11   9      781.62      782.11    171.58 o
  -5 -11   9     2145.51     2264.89    167.13 o
  -4 -11   9       72.98      -16.18    128.76 o
  -3 -11   9      985.16     1067.20    181.47 o
  -2 -11   9      633.26      639.72    171.82 o
  -1 -11   9     3839.90     3750.48    343.38 o
   0 -11   9      660.57      635.25    262.30 o
   1 -11   9     1882.14     2075.55    308.09 o
   2 -11   9     2524.25     2221.48    305.23 o
   3 -11   9       21.90      124.95    245.14 o
   4 -11   9       89.04      -35.29    232.74 o
   5 -11   9      209.88       69.63    228.92 o
   6 -11   9      705.10      797.83    171.98 o
  -8 -10   9      329.23      231.89    233.34 o
  -7 -10   9       13.73       80.71    161.82 o
  -6 -10   9       30.67      115.59    157.98 o
  -5 -10   9      252.67      189.69    127.54 o
  -4 -10   9      156.58      236.53    150.17 o
  -3 -10   9     4901.89     5050.39    343.34 o
  -2 -10   9     3047.82     2964.25    206.10 o
  -1 -10   9      372.30      520.09    154.44 o
   0 -10   9      139.54      -39.11    228.92 o
   1 -10   9     2330.65     2564.86    289.97 o
   2 -10   9       13.77      540.82    231.78 o
   3 -10   9      195.55      367.23    239.41 o
   4 -10   9      685.37      786.91    237.51 o
   5 -10   9     3758.01     2998.86    283.29 o
   6 -10   9     3819.83     3917.40    293.78 o
   7 -10   9       14.01     -180.27    180.27 o
  -9  -9   9       50.64       66.25    167.44 o
  -8  -9   9      656.02      457.93    169.00 o
  -7  -9   9      109.44      246.33    165.49 o
  -6  -9   9       18.21      203.30    155.55 o
  -5  -9   9       31.36       87.10    148.11 o
  -4  -9   9     4853.36     5000.36    308.54 o
  -3  -9   9      169.45      181.32    145.53 o
  -2  -9   9     3145.23     3323.31    207.48 o
  -1  -9   9       55.25      178.24    112.12 o
   0  -9   9      811.69      806.51    163.93 o
   1  -9   9      871.44      672.28    157.24 o
   2  -9   9      713.80      723.71    282.34 o
   3  -9   9      830.30      969.89    174.08 o
   4  -9   9     3695.98     3463.97    400.13 o
   5  -9   9      659.93      699.77    274.23 o
   6  -9   9      957.81      880.67    194.58 o
   7  -9   9       67.42      327.17    191.72 o
   8  -9   9     2204.43     1842.81    234.64 o
  -9  -8   9       74.94       55.37    176.98 o
  -8  -8   9      124.03      293.80    152.27 o
  -7  -8   9       26.68      192.42    134.04 o
  -6  -8   9      523.62      308.40    158.53 o
  -5  -8   9       79.16      107.36    146.74 o
  -4  -8   9     8068.33     8400.10    264.07 o
  -3  -8   9     7348.99     7076.13    421.41 o
  -2  -8   9      338.86      207.78    114.87 o
  -1  -8   9      511.41      513.12    149.25 o
   0  -8   9     1476.28     1536.95    125.29 o
   1  -8   9     1455.82     1345.92    116.17 o
   2  -8   9      459.24      275.74    137.65 o
   3  -8   9      179.82       24.68    155.48 o
   4  -8   9     3551.44     3329.76    186.28 o
   5  -8   9     2257.55     2387.07    168.61 o
   6  -8   9      295.05      239.99    130.09 o
   7  -8   9        2.89      -87.03    122.35 o
   8  -8   9      744.08      594.24    188.86 o
   9  -8   9       16.81        8.58    180.27 o
  -9  -7   9      242.58      160.64    146.81 o
  -8  -7   9      162.71      283.34    137.19 o
  -7  -7   9      473.91      650.63    137.25 o
  -6  -7   9      146.38       98.95    149.76 o
  -5  -7   9     8768.60     8704.59    229.08 o
  -4  -7   9     4907.19     4930.44    237.40 o
  -3  -7   9     2860.04     2886.98    130.66 o
  -2  -7   9     1397.75     1316.64    109.50 o
  -1  -7   9     1616.20     1680.79    109.68 o
   0  -7   9     2340.46     2164.32    120.38 o
   1  -7   9       15.28       28.92     84.86 o
   2  -7   9      526.56      539.59    107.94 o
   3  -7   9     9199.83     9101.79    390.00 o
   4  -7   9     1069.67      768.63    110.79 o
   5  -7   9        9.87      -11.05     99.72 o
   6  -7   9       22.60       41.23     95.95 o
   7  -7   9     2652.23     2758.37    126.89 o
   8  -7   9     1002.99     1122.87    136.40 o
   9  -7   9       71.29      373.90    169.78 o
  10  -7   9     2551.53     2573.45    208.89 o
  -9  -6   9       29.69      -96.56    185.11 o
  -8  -6   9      304.36      504.52    143.72 o
  -7  -6   9       49.87       58.18    148.72 o
  -6  -6   9      948.22      840.78    157.63 o
  -5  -6   9      781.82      740.10    143.57 o
  -4  -6   9    10984.89    10811.17    235.87 o
  -3  -6   9     3538.90     3343.30    133.80 o
  -2  -6   9     2091.84     2183.08    164.47 o
  -1  -6   9      980.84      891.55    102.47 o
   0  -6   9      140.67      171.82     74.02 o
   1  -6   9     2015.48     1917.98    101.50 o
   2  -6   9      951.64      975.36     85.24 o
   3  -6   9      388.29      341.98    102.01 o
   4  -6   9      239.50      167.23    107.98 o
   5  -6   9      558.17      588.53    101.36 o
   6  -6   9     5392.62     5524.23    159.07 o
   7  -6   9     2779.32     2695.16    118.09 o
   8  -6   9       78.75       59.29     95.14 o
   9  -6   9     4040.78     4242.12    179.80 o
  10  -6   9     1626.88     1745.64    169.31 o
  11  -6   9      157.35      163.21     99.12 o
 -10  -5   9      174.16       24.70    191.71 o
  -9  -5   9      793.01      649.40    196.15 o
  -8  -5   9      845.97      910.17    153.18 o
  -7  -5   9        2.37       10.76    141.46 o
  -6  -5   9     3392.79     3404.49    211.84 o
  -5  -5   9     4226.79     4158.05    164.69 o
  -4  -5   9      523.14      830.42    104.68 o
  -3  -5   9     3530.72     3365.83    127.19 o
  -2  -5   9       56.99      185.97     84.76 o
  -1  -5   9      312.97      318.33     83.60 o
   0  -5   9       79.15        3.93     80.42 o
   1  -5   9      603.96      531.37     82.48 o
   2  -5   9     4824.19     4820.09    160.97 o
   3  -5   9     3147.91     3279.08    204.45 o
   4  -5   9     4026.43     4024.77    119.44 o
   5  -5   9     9880.29     9829.33    160.11 o
   6  -5   9       62.07       99.47     82.42 o
   7  -5   9     3311.51     3609.75    136.19 o
   8  -5   9       38.28      118.23    123.64 o
   9  -5   9      301.65      113.40    102.17 o
  10  -5   9      547.44      452.11    100.83 o
  11  -5   9      128.56      125.51     87.65 o
  -9  -4   9       23.72      129.96    201.26 o
  -8  -4   9       36.88       37.72    134.94 o
  -7  -4   9      146.69      351.97    166.63 o
  -6  -4   9       14.62       -3.80    136.44 o
  -5  -4   9     3033.45     2861.41    110.70 o
  -4  -4   9     2445.02     2251.48    111.15 o
  -3  -4   9    14083.74    13675.00    214.11 o
  -2  -4   9      401.76      468.81     74.11 o
  -1  -4   9      667.37      746.02     74.36 o
   0  -4   9      211.53      229.76     72.92 o
   1  -4   9     2391.78     2464.25     88.64 o
   2  -4   9      314.50      208.31     54.16 o
   3  -4   9     1732.78     1773.19     61.58 o
   4  -4   9      864.09      911.07     70.03 o
   5  -4   9     5499.16     5580.85    113.27 o
   6  -4   9     4361.40     4338.50     96.67 o
   7  -4   9     1693.99     1690.89     84.01 o
   8  -4   9     2598.56     2473.99     89.37 o
   9  -4   9     1397.88     1334.73     84.68 o
  10  -4   9      260.54      211.94     89.67 o
  11  -4   9      762.90      661.80     84.97 o
  -9  -3   9      802.47      991.57    457.84 o
  -8  -3   9      412.26      498.08    136.59 o
  -7  -3   9      133.78      151.84    171.67 o
  -6  -3   9      607.08      362.23    215.57 o
  -5  -3   9      306.28      298.69     77.31 o
  -4  -3   9    14200.58    13848.74    193.41 o
  -3  -3   9     1761.24     1821.10    102.34 o
  -2  -3   9     4629.00     4693.41    116.35 o
  -1  -3   9       20.86       67.29     64.90 o
   0  -3   9     1348.46     1328.75     76.73 o
   1  -3   9     1094.57     1191.84     71.94 o
   2  -3   9     2065.00     2107.30     61.57 o
   3  -3   9     3030.85     3063.09     72.53 o
   4  -3   9    15739.35    15178.17    196.13 o
   5  -3   9     5960.14     5959.03    158.58 o
   6  -3   9      163.56      157.91     70.79 o
   7  -3   9       40.15      -23.70     69.23 o
   8  -3   9     4037.85     4018.70    121.18 o
   9  -3   9      709.64      707.22     79.91 o
  10  -3   9        1.94      -82.28     82.28 o
  -9  -2   9       72.60     -280.90    280.90 o
  -8  -2   9       26.37      303.21    173.49 o
  -7  -2   9       23.86     -140.24    155.79 o
  -6  -2   9      243.10      299.42    124.82 o
  -5  -2   9     6349.33     6272.35    130.48 o
  -4  -2   9     2800.20     2813.10    101.02 o
  -3  -2   9    12109.32    12178.05    176.60 o
  -2  -2   9      154.69      216.51     68.42 o
  -1  -2   9        2.05       71.46     65.48 o
   0  -2   9      159.81      119.87     57.22 o
   1  -2   9      150.18      162.00     57.50 o
   2  -2   9     1283.54     1249.75     57.74 o
   3  -2   9     2323.18     2321.91     61.49 o
   4  -2   9      375.78      402.21     66.97 o
   5  -2   9     2988.69     2962.35     93.63 o
   6  -2   9      284.34      297.63     70.42 o
   7  -2   9       83.87      -40.29     71.04 o
   8  -2   9        4.55      -12.11     55.58 o
   9  -2   9     1121.30     1065.59     73.83 o
  10  -2   9     2787.98     2827.69    129.77 o
  11  -2   9     1612.25     1700.00     95.07 o
  -9  -1   9      551.48      771.97    454.50 o
  -8  -1   9      107.35      117.38    172.60 o
  -7  -1   9        3.15       33.31    155.07 o
  -6  -1   9     1021.65      920.61    131.47 o
  -5  -1   9     5350.66     5223.01    193.76 o
  -4  -1   9     4777.44     4820.11    118.07 o
  -3  -1   9       85.14      164.83     69.73 o
  -2  -1   9       16.88       76.97     68.00 o
  -1  -1   9     1041.97     1003.66     68.85 o
   0  -1   9     1145.14     1218.89     76.64 o
   1  -1   9        4.57      -45.18     60.14 o
   2  -1   9        0.72      -28.38     46.14 o
   3  -1   9    19386.85    19059.87    165.70 o
   4  -1   9     5124.10     5388.59     82.06 o
   5  -1   9     1894.39     1831.96     78.53 o
   6  -1   9     1396.78     1461.48     82.37 o
   7  -1   9     2189.36     2104.52     84.51 o
   8  -1   9      152.14      158.46     56.24 o
   9  -1   9      573.33      593.31     56.08 o
  10  -1   9       77.83      112.80     88.69 o
  11  -1   9     2564.27     2512.14    115.02 o
  -9   0   9       79.86      264.09    191.32 o
  -8   0   9      129.76      225.57    175.95 o
  -7   0   9      120.31     -156.02    158.88 o
  -6   0   9     4141.13     3690.68    260.86 o
  -5   0   9       72.58      106.50    111.19 o
  -4   0   9     7701.38     7488.36    181.45 o
  -3   0   9      843.73      888.12     73.56 o
  -2   0   9      607.74      542.29     71.49 o
  -1   0   9      104.74      102.19     64.86 o
   0   0   9     1114.04     1069.62     85.47 o
   1   0   9     1174.38     1173.73     65.23 o
   2   0   9    12737.85    12520.25    142.94 o
   3   0   9     1648.94     1698.30     59.49 o
   4   0   9     9351.22     9347.51    105.36 o
   5   0   9      391.01      457.49     84.02 o
   6   0   9     1421.31     1343.06     71.24 o
   7   0   9     7594.30     7710.04    142.24 o
   8   0   9      107.84      141.18     63.13 o
   9   0   9       29.22      115.54     55.73 o
  10   0   9     6585.02     6576.32    135.25 o
  11   0   9       72.65       68.03     64.82 o
  12   0   9      119.78       94.91     87.01 o
  13   0   9       41.60       65.20     86.97 o
  14   0   9     3042.67     2781.73    145.94 o
  -9   1   9        7.75      136.85    430.66 o
  -8   1   9      318.18      277.50    184.57 o
  -7   1   9        0.71     -141.40    228.44 o
  -6   1   9      374.27      323.23    121.46 o
  -5   1   9     8071.84     7755.83    214.38 o
  -4   1   9      599.66      744.77    143.04 o
  -3   1   9     4497.32     4356.46    155.72 o
  -2   1   9       54.94       42.74     79.63 o
  -1   1   9       20.94      -64.12     64.12 o
   0   1   9      234.87       85.62     68.63 o
   1   1   9     1980.32     1973.70     74.07 o
   2   1   9     1768.11     1834.18     65.76 o
   3   1   9    14568.73    14545.00    134.14 o
   4   1   9      672.78      579.35     46.95 o
   5   1   9     6168.66     5950.28     81.94 o
   6   1   9     1534.29     1453.52     74.29 o
   7   1   9      160.93      310.91     69.91 o
   8   1   9       45.50      104.68     61.22 o
   9   1   9      168.15      194.47     56.63 o
  10   1   9       11.16       45.22     63.05 o
  11   1   9      517.29      508.56    126.85 o
  12   1   9       23.14       38.78     71.71 o
  13   1   9     1572.54     1821.51    119.04 o
  14   1   9      162.90       80.32    101.51 o
  15   1   9      148.55       42.87    103.13 o
  -8   2   9       19.34      120.66    186.59 o
  -7   2   9      957.04      903.06    193.71 o
  -6   2   9      726.04      629.61    129.11 o
  -5   2   9     5124.38     4840.75    190.06 o
  -4   2   9     5838.05     5495.59    187.85 o
  -3   2   9     1330.93     1594.27    113.67 o
  -2   2   9     2748.54     2623.56    128.05 o
  -1   2   9      309.21      316.83     90.74 o
   0   2   9       53.45       94.34     54.38 o
   1   2   9     1661.42     1703.77     70.70 o
   2   2   9     4680.13     4462.34     91.52 o
   3   2   9     5502.36     5529.41     84.50 o
   4   2   9     4919.26     4900.56     83.83 o
   5   2   9     1122.89     1096.02     49.74 o
   6   2   9     2759.95     2858.08     90.63 o
   7   2   9      100.43      124.21     61.64 o
   8   2   9      412.22      546.81     67.77 o
   9   2   9     5604.67     6059.90    132.60 o
  10   2   9     1773.04     1913.79     74.05 o
  11   2   9     4177.19     4268.87    123.85 o
  12   2   9     1181.57     1260.96     86.38 o
  13   2   9     1586.96     1674.48    101.29 o
  14   2   9     2617.47     2604.19    144.29 o
  15   2   9      507.53      377.72    166.92 o
  -8   3   9      593.73      690.94    211.75 o
  -7   3   9      154.13      267.81    182.05 o
  -6   3   9     5686.75     5935.82    282.62 o
  -5   3   9      508.72      711.39    126.72 o
  -4   3   9     6409.23     6009.28    195.09 o
  -3   3   9     1739.10     1705.61    102.01 o
  -2   3   9      133.45      176.12    141.12 o
  -1   3   9       62.88      109.43     68.73 o
   0   3   9      662.31      531.57    130.11 o
   1   3   9      191.18      225.08     65.08 o
   2   3   9     6490.27     6323.17    111.23 o
   3   3   9      307.29      407.34     55.85 o
   4   3   9    14655.06    14660.92    137.57 o
   5   3   9      103.93       98.64     45.24 o
   6   3   9      464.33      512.76     45.03 o
   7   3   9      618.61      610.50     70.04 o
   8   3   9     1401.47     1448.98    121.17 o
   9   3   9       25.26        5.44     68.00 o
  10   3   9     4028.08     4293.63    108.27 o
  11   3   9        2.60      -35.11     74.06 o
  12   3   9     6238.04     6304.87    150.31 o
  13   3   9     5006.82     5041.29    141.96 o
  14   3   9      180.13       46.47    219.38 o
  15   3   9       64.27      -40.06    171.69 o
  -8   4   9       56.60     -145.60    193.04 o
  -7   4   9      593.04      290.92    272.80 o
  -6   4   9      281.86      162.04    202.21 o
  -5   4   9     7294.25     7134.50    210.40 o
  -4   4   9     1103.64     1043.32    147.89 o
  -3   4   9     3577.20     3600.02    123.99 o
  -2   4   9      822.01      899.32    105.41 o
  -1   4   9     2500.85     2405.68    100.14 o
   0   4   9      124.84      173.62     72.78 o
   1   4   9      176.24      109.68     69.05 o
   2   4   9      549.12      421.04     77.08 o
   3   4   9     7307.68     6877.09    114.98 o
   4   4   9      405.04      493.28     61.43 o
   5   4   9     3437.85     3311.63    111.54 o
   6   4   9      105.98      118.94     45.52 o
   7   4   9       88.92      105.10     42.54 o
   8   4   9       23.21       57.86     66.51 o
   9   4   9     2373.80     2560.33     86.68 o
  10   4   9      742.40      744.08     70.96 o
  11   4   9    12390.76    12105.51    184.79 o
  12   4   9      376.87      278.29     84.71 o
  13   4   9     2016.05     2034.77    128.59 o
  14   4   9       33.93      142.44    113.93 o
  15   4   9      954.58      821.25    200.31 o
  -7   5   9      242.88      326.21    201.26 o
  -6   5   9      771.93      927.22    201.54 o
  -5   5   9     1013.22     1087.83    256.58 o
  -4   5   9     1772.38     1836.60    142.47 o
  -3   5   9       37.07     -110.21    110.21 o
  -2   5   9       97.64       94.28     68.06 o
  -1   5   9       14.45       30.19     71.46 o
   0   5   9       19.43       23.60     72.94 o
   1   5   9      399.42      255.47     75.14 o
   2   5   9     4373.48     4464.64    124.74 o
   3   5   9     5035.74     4850.02    117.64 o
   4   5   9    12675.09    12552.89    173.53 o
   5   5   9       63.42       18.96     56.00 o
   6   5   9       30.49        8.73     49.27 o
   7   5   9      937.17     1057.78     57.91 o
   8   5   9      291.68      387.33     58.37 o
   9   5   9      822.04      795.24     76.30 o
  10   5   9     1838.97     1974.93     92.85 o
  11   5   9     1785.33     1943.01    108.91 o
  12   5   9     2020.13     2006.07    170.17 o
  13   5   9      190.19      161.57    105.63 o
  14   5   9       90.70      164.05    121.88 o
  15   5   9      447.29      515.55    132.74 o
  16   5   9      139.18      344.33    195.54 o
  -7   6   9       49.83     -193.06    193.06 o
  -6   6   9      490.46      763.68    205.91 o
  -5   6   9     1026.41      599.32    194.13 o
  -4   6   9     2805.03     2935.95    223.10 o
  -3   6   9      745.01      633.39    123.48 o
  -2   6   9       69.55      144.14     80.25 o
  -1   6   9        8.89       38.55     76.26 o
   0   6   9      861.54      920.12     86.59 o
   1   6   9       70.48        1.35     74.12 o
   2   6   9    10591.42    10160.61    215.84 o
   3   6   9     6744.29     6436.59    183.13 o
   4   6   9     6415.02     6132.94    119.38 o
   5   6   9     1320.49     1384.79     81.91 o
   6   6   9     1459.97     1582.52     69.54 o
   7   6   9      960.24      990.38     65.00 o
   8   6   9       29.62       45.48     54.59 o
   9   6   9     1513.33     1554.91     59.08 o
  10   6   9    14418.61    14653.57    232.71 o
  11   6   9      949.26     1004.88    106.29 o
  12   6   9      119.68       34.37     93.62 o
  13   6   9      197.47      154.50    109.83 o
  14   6   9      543.50      298.55    134.22 o
  15   6   9      783.79      740.45    144.33 o
  16   6   9       11.95        9.49    141.20 o
  -6   7   9      444.72      563.31    207.77 o
  -5   7   9     5004.14     5226.08    283.60 o
  -4   7   9      129.85      312.09    187.91 o
  -3   7   9     1375.39     1237.78    137.89 o
  -2   7   9      405.91      474.03     90.37 o
  -1   7   9      218.33      197.61     82.12 o
   0   7   9       42.71       84.31     82.44 o
   1   7   9     1196.70     1055.71     90.89 o
   2   7   9      355.06      430.96     83.06 o
   3   7   9    15464.33    15589.01    237.00 o
   4   7   9       37.80       -6.56     72.98 o
   5   7   9      179.57      134.81     67.72 o
   6   7   9     5172.15     5175.22    123.40 o
   7   7   9     3730.22     3616.22    107.99 o
   8   7   9      353.66      387.59     73.68 o
   9   7   9     5152.15     5251.15    139.85 o
  10   7   9      105.13       44.80     92.47 o
  11   7   9     3983.93     3911.91    260.34 o
  12   7   9     1273.45     1192.78    130.35 o
  13   7   9     3257.48     3271.00    165.05 o
  14   7   9      434.12      435.39    147.63 o
  15   7   9      170.71      389.01    314.77 o
  16   7   9      859.37     1022.00    314.77 o
  -5   8   9      322.90       48.02    196.90 o
  -4   8   9     3271.09     3842.77    256.89 o
  -3   8   9      143.60      -33.05    220.81 o
  -2   8   9       68.08       81.48    120.40 o
  -1   8   9      100.50       70.11     92.15 o
   0   8   9        2.28      -50.85     86.73 o
   1   8   9     1487.39     1479.17    101.02 o
   2   8   9     3138.69     3269.90    117.04 o
   3   8   9     4985.20     5019.30    139.04 o
   4   8   9     2407.67     2352.77    116.52 o
   5   8   9       35.68       72.60    107.92 o
   6   8   9     1235.99     1183.98     92.07 o
   7   8   9        3.05       -1.77     67.49 o
   8   8   9       75.91       32.95     76.33 o
   9   8   9     2354.68     2609.72    101.03 o
  10   8   9    10364.97    10379.01    174.29 o
  11   8   9     1963.91     1982.48    140.57 o
  12   8   9     3548.45     3477.68    165.77 o
  13   8   9       80.80     -100.01    119.10 o
  14   8   9      499.42      808.95    159.62 o
  15   8   9        3.97     -146.56    146.56 o
  16   8   9       73.68       25.20    159.01 o
  -5   9   9      690.35      667.80    218.68 o
  -4   9   9       44.57      132.33    195.19 o
  -3   9   9     1117.73     1505.79    232.26 o
  -2   9   9     1420.61     1625.07    148.79 o
  -1   9   9       26.27      -44.51     95.62 o
   0   9   9      355.36      370.45     99.91 o
   1   9   9      395.82      268.58     90.46 o
   2   9   9     4294.57     4363.40    136.35 o
   3   9   9     2776.94     2440.78    113.13 o
   4   9   9     1626.13     1734.53    126.75 o
   5   9   9     5883.67     5787.70    139.59 o
   6   9   9     2089.62     2239.73    102.24 o
   7   9   9      105.75       99.90     72.16 o
   8   9   9     1949.21     1961.47     98.69 o
   9   9   9     4320.49     4413.35    133.25 o
  10   9   9     2507.38     2543.98    160.12 o
  11   9   9      205.10      219.62     89.87 o
  12   9   9     4161.91     3953.20    177.85 o
  13   9   9     1782.56     1473.65    173.62 o
  14   9   9     1651.65     1605.05    177.44 o
  15   9   9      555.90      418.37    167.31 o
  16   9   9     1407.80     1236.06    235.60 o
  -4  10   9      755.40     1142.00    224.30 o
  -3  10   9     1434.93     1370.21    220.40 o
  -2  10   9       10.07     -177.48    177.48 o
  -1  10   9      172.20       71.49    202.80 o
   0  10   9      586.25      444.99    127.75 o
   1  10   9     1968.58     1658.30    143.40 o
   2  10   9        5.82     -102.03    102.03 o
   3  10   9     9603.44     9581.64    336.89 o
   4  10   9     3383.73     3380.02    204.67 o
   5  10   9     2283.62     2202.23    144.12 o
   6  10   9      427.08      359.29     87.58 o
   7  10   9      440.60      410.17     87.29 o
   8  10   9     1224.26     1220.34     83.73 o
   9  10   9     5671.04     5406.62    145.18 o
  10  10   9      902.50      922.47    106.62 o
  11  10   9     9658.22     8994.71    248.48 o
  12  10   9      826.92      800.14    157.12 o
  13  10   9       34.72     -106.12    148.98 o
  14  10   9      283.82      738.85    225.58 o
  15  10   9      686.86      524.72    320.01 o
  16  10   9      390.22       50.74    201.74 o
  -3  11   9       37.06      210.84    205.91 o
  -2  11   9       28.01       84.64    188.89 o
  -1  11   9      118.62      179.51    182.93 o
   0  11   9      961.97      809.42    139.83 o
   1  11   9     1018.07     1026.73    193.03 o
   2  11   9     6276.55     6107.56    359.68 o
   3  11   9      204.78      202.62    108.48 o
   4  11   9     4260.67     4029.05    176.36 o
   5  11   9     2992.84     3102.23    142.45 o
   6  11   9      656.26      752.82    110.83 o
   7  11   9     1980.24     1981.58    112.94 o
   8  11   9      132.00        8.28    122.18 o
   9  11   9      326.83      236.58     82.44 o
  10  11   9     2589.78     2593.02    131.87 o
  11  11   9      664.44      730.56    109.54 o
  12  11   9     3139.96     2871.30    209.59 o
  13  11   9        2.49     -155.06    155.06 o
  14  11   9      183.50      140.86    167.54 o
  15  11   9       34.70     -168.62    168.62 o
  16  11   9       72.30      209.62    185.82 o
  -2  12   9       19.63     -183.64    348.63 o
  -1  12   9       79.44      207.57    188.36 o
   0  12   9      314.40       76.41    181.48 o
   1  12   9      674.90      684.72    142.24 o
   2  12   9     2752.84     2738.55    173.88 o
   3  12   9     4411.36     4277.88    277.45 o
   4  12   9      909.92      930.10    174.04 o
   5  12   9      783.82      866.01    190.22 o
   6  12   9       90.14      -41.55    125.49 o
   7  12   9       10.84      127.57    204.98 o
   8  12   9       42.57       93.85     88.87 o
   9  12   9      169.06      120.56     93.02 o
  10  12   9     8423.18     8385.20    200.94 o
  11  12   9     2220.20     2061.48    185.09 o
  12  12   9     1024.99     1104.06    185.52 o
  13  12   9       74.75       -5.01    354.35 o
  14  12   9      267.94      174.32    245.61 o
  15  12   9      587.66      619.70    189.39 o
  -1  13   9      589.35      604.73    207.82 o
   0  13   9      162.33      141.54    193.91 o
   1  13   9      237.74      197.54    172.45 o
   2  13   9      342.71      159.76    140.54 o
   3  13   9     3611.34     3816.29    195.90 o
   4  13   9     2114.23     2192.59    169.60 o
   5  13   9     1586.80     1722.35    156.40 o
   6  13   9      113.22      129.67    111.85 o
   7  13   9      562.51      580.32    136.68 o
   8  13   9       12.13      137.09    121.99 o
   9  13   9     9852.76     9739.41    200.92 o
  10  13   9       58.54       39.96    102.91 o
  11  13   9     4399.19     4415.40    196.19 o
  12  13   9       40.45      517.15    266.60 o
  13  13   9        9.07        0.04    170.17 o
  14  13   9      740.58      615.68    192.01 o
  15  13   9       23.27       84.75    280.90 o
   0  14   9        4.80     -197.98    197.98 o
   1  14   9      653.60      718.42    207.92 o
   2  14   9     2585.63     2489.09    184.13 o
   3  14   9       23.93       22.44    160.19 o
   4  14   9     1771.89     1760.68    166.12 o
   5  14   9      485.97      651.52    146.42 o
   6  14   9     1706.95     1667.44    162.23 o
   7  14   9       54.93      -48.22    138.57 o
   8  14   9     2155.69     2245.60    152.61 o
   9  14   9      471.00      596.01    129.82 o
  10  14   9     7328.70     7197.73    208.22 o
  11  14   9       74.03      149.42    134.20 o
  12  14   9      778.65      732.04    226.06 o
  13  14   9      453.27      472.91    185.92 o
  14  14   9       19.47     -160.41    380.58 o
  15  14   9       53.70       89.68    192.77 o
   1  15   9      228.11      172.97    208.59 o
   2  15   9     1051.34     1042.41    352.92 o
   3  15   9     1594.47     1689.26    221.67 o
   4  15   9      241.47      166.90    150.36 o
   5  15   9      579.12      601.64    153.61 o
   6  15   9      362.84      378.54    167.52 o
   7  15   9      104.89      194.68    177.14 o
   8  15   9     1274.15     1338.55    174.54 o
   9  15   9     2191.92     1938.92    152.69 o
  10  15   9     1436.76     1583.11    151.47 o
  11  15   9      441.70      487.35    119.24 o
  12  15   9      172.61      256.39    192.30 o
  13  15   9       41.12      166.09    184.28 o
  14  15   9      769.75      903.56    487.89 o
   3  16   9      514.90      428.31    217.63 o
   4  16   9     1352.29     1281.67    180.37 o
   5  16   9      131.49       85.08    336.70 o
   6  16   9      131.77      356.21    194.58 o
   7  16   9        2.29      -87.21    181.65 o
   8  16   9      449.60      285.63    180.18 o
   9  16   9     1223.02     1551.38    183.32 o
  10  16   9       35.45      220.50    237.67 o
  11  16   9      840.14     1109.46    148.82 o
  12  16   9       23.36      -40.71    192.36 o
  13  16   9      835.15      844.78    217.24 o
   5  17   9     1511.37     1387.50    261.35 o
   6  17   9       21.52      -51.85    749.24 o
   7  17   9     1172.21     1195.10    219.19 o
   8  17   9     1343.12     1672.54    194.24 o
   9  17   9      116.25      108.32    168.48 o
  10  17   9     1807.69     2214.47    201.68 o
  11  17   9      289.83       78.22    234.27 o
  -4 -13  10      132.07      232.90    209.32 o
  -3 -13  10      453.94      789.94    202.62 o
  -2 -13  10     1243.56     1523.22    218.39 o
  -1 -13  10      528.79      663.90    200.45 o
   0 -13  10      502.64      449.34    202.74 o
   1 -13  10      103.53      143.82    194.11 o
  -6 -12  10      231.58       62.46    172.85 o
  -5 -12  10      149.09      371.14    178.62 o
  -4 -12  10      165.44      187.48    154.29 o
  -3 -12  10       96.08     -141.84    179.99 o
  -2 -12  10     1924.58     2168.24    221.77 o
  -1 -12  10      417.98      -90.61    276.61 o
   0 -12  10      258.13      675.32    286.15 o
   1 -12  10       93.12      325.26    271.84 o
   2 -12  10      564.73      627.62    271.84 o
   3 -12  10      572.78      812.67    286.15 o
  -7 -11  10        4.19     -138.03    245.57 o
  -6 -11  10        0.05     -127.83    184.13 o
  -5 -11  10       14.39       64.54    161.45 o
  -4 -11  10     1946.87     1972.28    165.32 o
  -3 -11  10     1896.18     2095.11    209.90 o
  -2 -11  10     1017.72      978.64    295.69 o
  -1 -11  10     1585.71     1172.26    273.75 o
   0 -11  10      597.34      911.87    285.20 o
   1 -11  10      641.72      968.14    275.66 o
   2 -11  10      102.94       16.22    243.23 o
   3 -11  10      243.20      240.37    262.30 o
   4 -11  10     1589.98     1693.06    290.92 o
   5 -11  10     1924.18     1467.00    280.43 o
  -7 -10  10       83.95      208.29    173.03 o
  -6 -10  10      390.57      265.44    170.27 o
  -5 -10  10      148.95      108.18    155.31 o
  -4 -10  10      819.16      685.12    170.35 o
  -3 -10  10     5516.08     5401.91    239.37 o
  -2 -10  10     2302.30     2311.21    194.61 o
  -1 -10  10     1327.57     1640.67    180.28 o
   0 -10  10      921.30     1809.43    289.97 o
   1 -10  10        4.21       65.80    162.04 o
   2 -10  10       70.98      345.83    169.29 o
   3 -10  10      619.45      619.22    171.21 o
   4 -10  10      483.81      347.78    167.20 o
   5 -10  10      357.84      649.56    249.90 o
   6 -10  10      839.06      852.73    248.00 o
  -8  -9  10      578.94      745.86    180.89 o
  -7  -9  10      374.63      298.45    171.17 o
  -6  -9  10      104.88      -37.74    158.00 o
  -5  -9  10        6.83       21.31    171.91 o
  -4  -9  10     4419.64     4459.21    221.83 o
  -3  -9  10       75.73      202.37    157.35 o
  -2  -9  10     2219.38     2200.44    177.88 o
  -1  -9  10      843.61      659.36    129.63 o
   0  -9  10      295.00       50.41    159.57 o
   1  -9  10      250.98      179.33    157.20 o
   2  -9  10        2.61       27.63    149.36 o
   3  -9  10      268.72      247.49    161.09 o
   4  -9  10      666.34      404.74    158.07 o
   5  -9  10       60.20       74.98    174.55 o
   6  -9  10      335.18      227.49    171.21 o
   7  -9  10      720.05      643.07    149.69 o
   8  -9  10      671.51      826.02    212.71 o
  -8  -8  10       54.78      411.21    169.17 o
  -7  -8  10      912.64      767.91    221.43 o
  -6  -8  10      262.27      468.54    213.91 o
  -5  -8  10     1718.82     1619.72    216.30 o
  -4  -8  10      539.08      683.04    159.01 o
  -3  -8  10     4430.06     4388.67    243.43 o
  -2  -8  10       72.24     -121.63    121.63 o
  -1  -8  10      630.23      610.89    184.07 o
   0  -8  10       41.47     -107.94    107.94 o
   1  -8  10       55.95       21.85    159.77 o
   2  -8  10       54.25     -111.56    142.38 o
   3  -8  10     1015.06      969.37    163.18 o
   4  -8  10     1051.90     1024.55    159.27 o
   5  -8  10     2806.88     2957.46    184.00 o
   6  -8  10      142.04      197.21    135.90 o
   7  -8  10     2739.42     2924.54    176.32 o
   8  -8  10      133.66      278.08    201.26 o
   9  -8  10      433.23      385.35    194.58 o
  -8  -7  10     1805.37     1879.14    199.85 o
  -7  -7  10      815.45      917.52    172.54 o
  -6  -7  10       22.13      -28.66    206.54 o
  -5  -7  10      880.16      893.41    159.72 o
  -4  -7  10     3540.24     3660.44    179.50 o
  -3  -7  10     1077.36     1047.75    133.24 o
  -2  -7  10     1276.39     1438.71    146.53 o
  -1  -7  10      368.08      462.91    108.36 o
   0  -7  10       92.97      -18.95    100.95 o
   1  -7  10      468.56      422.54    103.51 o
   2  -7  10      114.62      -48.49     91.23 o
   3  -7  10     2566.49     2553.81    179.05 o
   4  -7  10       95.71       76.39    180.27 o
   5  -7  10     1388.74     1459.62    155.69 o
   6  -7  10     1871.47     1876.88    154.45 o
   7  -7  10       27.32       68.69    121.94 o
   8  -7  10     1001.39     1272.25    140.92 o
   9  -7  10      182.20      205.07    178.37 o
  10  -7  10       48.03       55.32    171.69 o
  -9  -6  10     1475.89     1750.06    342.43 o
  -8  -6  10       54.86     -145.62    145.62 o
  -7  -6  10       25.76     -149.79    195.81 o
  -6  -6  10      132.33      -52.37    155.72 o
  -5  -6  10       27.72      267.29    148.40 o
  -4  -6  10     6577.25     6475.86    208.29 o
  -3  -6  10      638.31      711.94    125.11 o
  -2  -6  10     6017.37     5904.75    164.53 o
  -1  -6  10       31.17      -29.85     92.29 o
   0  -6  10      180.55      193.53     86.67 o
   1  -6  10      185.22       55.68    117.19 o
   2  -6  10     1169.13     1161.26     96.88 o
   3  -6  10      162.37      239.28     97.15 o
   4  -6  10     1422.96     1531.73    124.40 o
   5  -6  10      162.09      192.73    102.97 o
   6  -6  10     2321.05     2182.88    125.46 o
   7  -6  10     1016.27      997.75    106.17 o
   8  -6  10        3.00       29.73     93.00 o
   9  -6  10       12.76      -39.11    164.06 o
  10  -6  10       81.84      242.27    166.92 o
  -9  -5  10      873.71     1122.43    220.05 o
  -8  -5  10       28.47      189.28    148.46 o
  -7  -5  10      163.52      263.72    176.69 o
  -6  -5  10      519.50      257.18    159.07 o
  -5  -5  10      916.12      978.03    105.98 o
  -4  -5  10       93.21      140.60     86.96 o
  -3  -5  10     8261.92     8306.39    195.48 o
  -2  -5  10       41.90       53.24     79.25 o
  -1  -5  10     1485.24     1570.25     97.96 o
   0  -5  10      521.16      449.89     76.85 o
   1  -5  10       40.22       82.16     69.51 o
   2  -5  10      272.13      176.14     75.93 o
   3  -5  10      599.90      659.69     73.87 o
   4  -5  10        9.71       40.24     88.99 o
   5  -5  10     3765.42     3808.66    157.38 o
   6  -5  10      540.27      354.52     95.62 o
   7  -5  10      636.25      581.04     95.19 o
   8  -5  10       27.99       83.50     91.25 o
   9  -5  10      248.51      150.61     89.69 o
  10  -5  10     3491.40     3447.58    177.89 o
  11  -5  10      783.86      825.32    110.56 o
  -9  -4  10       14.92      100.69    197.52 o
  -8  -4  10        0.07     -248.47    248.47 o
  -7  -4  10      472.76      528.09    179.26 o
  -6  -4  10        9.19      -12.91    147.58 o
  -5  -4  10      442.66      397.11    121.34 o
  -4  -4  10     1175.95     1206.66    105.59 o
  -3  -4  10     7696.95     7171.86    172.08 o
  -2  -4  10     3119.83     3307.99    122.62 o
  -1  -4  10       10.38       12.95     72.92 o
   0  -4  10        0.40     -111.56    123.90 o
   1  -4  10        6.30       42.74     68.21 o
   2  -4  10      100.67      128.00     63.83 o
   3  -4  10      284.83      386.65     61.80 o
   4  -4  10     3776.45     3611.33    133.91 o
   5  -4  10     7731.29     7959.13    139.80 o
   6  -4  10     5051.08     4863.60    134.18 o
   7  -4  10        5.78       11.54     69.80 o
   8  -4  10      594.96      669.35     79.99 o
   9  -4  10     2777.06     2642.61     96.50 o
  10  -4  10      286.60      185.55    113.51 o
  11  -4  10     2307.23     2245.81    243.70 o
  12  -4  10     1705.25     1488.94    145.94 o
  -9  -3  10       10.39     -177.65    186.29 o
  -8  -3  10      700.99      936.98    204.82 o
  -7  -3  10      506.60      527.78    222.24 o
  -6  -3  10      294.34      252.81    175.38 o
  -5  -3  10       18.24      -79.53    114.12 o
  -4  -3  10     4151.15     4182.62    134.44 o
  -3  -3  10      686.31      694.99     85.58 o
  -2  -3  10       87.87       12.54     77.24 o
  -1  -3  10       80.87      173.05     73.34 o
   0  -3  10      185.83      146.29     76.22 o
   1  -3  10      704.29      653.17     79.11 o
   2  -3  10        0.49      115.17     60.27 o
   3  -3  10      167.65      152.80     56.59 o
   4  -3  10    14778.56    14591.34    227.23 o
   5  -3  10      849.80     1135.67     82.43 o
   6  -3  10      556.80      669.00     75.22 o
   7  -3  10       15.24      -19.97     77.92 o
   8  -3  10       18.15        6.25     82.74 o
   9  -3  10        2.61      -59.46     80.19 o
  10  -3  10     1234.74     1133.26    111.96 o
  11  -3  10      406.32      250.84     97.44 o
  -9  -2  10     1376.77     1339.19    291.40 o
  -8  -2  10      512.35      909.31    278.04 o
  -7  -2  10      106.68        1.46    234.64 o
  -6  -2  10        4.96       41.34    130.80 o
  -5  -2  10     1181.36     1255.35    221.02 o
  -4  -2  10      148.66      105.98     75.57 o
  -3  -2  10     6751.94     6448.00    154.92 o
  -2  -2  10     1082.16     1066.13    121.68 o
  -1  -2  10      180.51      199.26     71.90 o
   0  -2  10       39.01      -12.19     62.46 o
   1  -2  10      953.59      956.32     69.54 o
   2  -2  10      468.44      553.91     67.96 o
   3  -2  10    13383.73    13606.17    148.10 o
   4  -2  10      963.98      973.17     53.44 o
   5  -2  10    14136.51    13832.25    190.05 o
   6  -2  10      970.59      978.22     74.90 o
   7  -2  10      224.98      248.93     64.61 o
   8  -2  10     1478.83     1505.67     94.13 o
   9  -2  10       73.25       47.50     76.94 o
  10  -2  10       53.00       36.26     75.29 o
  11  -2  10      453.76      403.63    232.74 o
  12  -2  10      297.61      160.07     89.70 o
  -8  -1  10      977.82      802.74    196.48 o
  -7  -1  10     1093.44     1214.89    187.88 o
  -6  -1  10      128.32      369.52    136.74 o
  -5  -1  10     4725.15     4491.22    191.32 o
  -4  -1  10     6153.27     5757.51    132.92 o
  -3  -1  10     1472.10     1660.64     91.48 o
  -2  -1  10     5173.26     5445.28    137.96 o
  -1  -1  10      784.02      746.49     72.79 o
   0  -1  10     1226.26     1291.44     85.48 o
   1  -1  10     1108.67     1207.26     78.68 o
   2  -1  10      828.11      943.79     75.22 o
   3  -1  10     3012.97     3022.40     80.78 o
   4  -1  10    14378.19    14499.84    144.98 o
   5  -1  10     1213.19     1271.62     80.30 o
   6  -1  10     6020.05     6322.27    133.80 o
   7  -1  10       49.23       64.30     71.89 o
   8  -1  10      178.05      316.39     63.41 o
   9  -1  10      132.19      164.51     79.92 o
  10  -1  10       12.68      -15.25     75.16 o
  11  -1  10     2646.23     2637.17    127.45 o
  12  -1  10       22.81       24.80    185.04 o
  13  -1  10      968.57      875.75     96.78 o
  -8   0  10      521.48      514.26    188.47 o
  -7   0  10      429.91      604.76    180.04 o
  -6   0  10      970.59     1259.39    143.91 o
  -5   0  10      426.81      637.98    135.53 o
  -4   0  10     2134.43     2146.80    128.85 o
  -3   0  10      957.47     1009.59    159.00 o
  -2   0  10     3630.12     3575.32    108.66 o
  -1   0  10     3339.31     2886.98    209.60 o
   0   0  10     4579.10     4731.35    113.96 o
   1   0  10     3322.48     3364.27     91.96 o
   2   0  10     1559.97     1670.95     78.73 o
   3   0  10     8739.04     8835.53    160.70 o
   4   0  10     5960.23     5874.74    100.65 o
   5   0  10     4686.37     4859.38     85.13 o
   6   0  10      311.43      348.60     97.72 o
   7   0  10      788.88      883.25    101.88 o
   8   0  10     1279.25     1228.35     72.11 o
   9   0  10      407.94      449.60     82.19 o
  10   0  10     1332.32     1400.64     92.72 o
  11   0  10        2.34      -74.23     74.23 o
  12   0  10     5774.53     5935.98    177.64 o
  13   0  10     1767.76     1654.07    116.27 o
  14   0  10      735.07      878.82    103.53 o
  -8   1  10      196.01      225.54    188.73 o
  -7   1  10      155.02      143.49    176.11 o
  -6   1  10       75.17     -123.40    123.40 o
  -5   1  10     2105.36     2213.33    209.19 o
  -4   1  10      231.93       96.74    119.93 o
  -3   1  10     7436.42     7361.69    234.32 o
  -2   1  10     1434.81     1400.23    100.64 o
  -1   1  10       51.79       66.25     68.26 o
   0   1  10     1288.07     1281.04     79.31 o
   1   1  10      334.00      355.39     67.60 o
   2   1  10      383.04      384.48     68.26 o
   3   1  10     8648.07     8493.23    120.81 o
   4   1  10      879.28      901.72     61.01 o
   5   1  10     9777.81     9863.87    110.53 o
   6   1  10        1.30       14.60     62.12 o
   7   1  10      297.32      310.73     68.47 o
   8   1  10      651.67      654.33     79.49 o
   9   1  10       11.06       46.18     59.34 o
  10   1  10     1576.69     1433.41    133.54 o
  11   1  10     3360.61     3575.44    121.58 o
  12   1  10       85.61      -19.38     81.22 o
  13   1  10     5131.32     4949.80    177.32 o
  14   1  10      666.09      577.01    111.26 o
  -8   2  10      314.04      371.78    202.23 o
  -7   2  10       17.89     -168.10    168.10 o
  -6   2  10      841.74      810.47    183.40 o
  -5   2  10       12.55      -14.85    177.74 o
  -4   2  10      314.20      348.90    124.38 o
  -3   2  10      225.31      210.50    101.39 o
  -2   2  10     3221.09     3269.89    124.96 o
  -1   2  10     1385.45     1347.56    106.39 o
   0   2  10      177.91      159.19     66.08 o
   1   2  10      634.60      696.46     66.10 o
   2   2  10      177.29      194.40     55.72 o
   3   2  10     1990.49     1854.71     72.93 o
   4   2  10     6991.60     7125.97    117.48 o
   5   2  10      903.77      901.91     52.12 o
   6   2  10     5486.13     5604.80     82.10 o
   7   2  10      109.95      142.16     68.84 o
   8   2  10       12.25      -12.50     64.82 o
   9   2  10       91.50       61.31     60.98 o
  10   2  10     1028.54     1028.49     84.52 o
  11   2  10     3827.53     3844.53    127.39 o
  12   2  10     1695.39     1834.66     97.96 o
  13   2  10       69.09      100.67     88.37 o
  14   2  10      590.95      624.74    119.91 o
  15   2  10      324.43      140.21    166.92 o
  -7   3  10     2525.84     1561.94    217.28 o
  -6   3  10      399.45      520.92    185.72 o
  -5   3  10       77.11       16.24    123.72 o
  -4   3  10     2073.17     1872.60    201.72 o
  -3   3  10     7499.78     7177.60    219.08 o
  -2   3  10       98.22      275.85    101.43 o
  -1   3  10       21.88       42.26     93.99 o
   0   3  10        2.95       36.44     70.04 o
   1   3  10      232.26      240.20     68.32 o
   2   3  10     1267.70     1298.28     71.57 o
   3   3  10     2840.40     2952.04     84.80 o
   4   3  10    19017.86    19428.87    192.33 o
   5   3  10     5245.41     5185.39     94.22 o
   6   3  10     1548.74     1661.11     57.62 o
   7   3  10      571.14      575.81     73.57 o
   8   3  10      668.73      648.46     91.93 o
   9   3  10       36.62       14.61     64.64 o
  10   3  10      788.16      775.35     71.80 o
  11   3  10      368.75      404.21     83.41 o
  12   3  10     2588.64     2442.27    108.97 o
  13   3  10      602.27      635.47     98.01 o
  14   3  10      571.69      512.21    180.27 o
  15   3  10      286.14      223.20    182.18 o
  -7   4  10       93.47      -35.66    193.35 o
  -6   4  10     1085.48     1197.63    205.74 o
  -5   4  10      154.82      353.50    303.32 o
  -4   4  10      274.24      160.07    172.48 o
  -3   4  10     2030.28     2000.17    147.53 o
  -2   4  10     1124.04      923.89    113.65 o
  -1   4  10     2195.89     2171.00    105.41 o
   0   4  10       38.69      110.20     75.64 o
   1   4  10     1012.77     1121.95    131.01 o
   2   4  10      293.95      331.45     73.87 o
   3   4  10     8759.64     8679.04    133.20 o
   4   4  10       83.36      110.58     60.34 o
   5   4  10     5703.19     5684.95    107.15 o
   6   4  10      509.14      498.73     51.93 o
   7   4  10      584.12      570.57     49.94 o
   8   4  10      490.29      532.67     75.92 o
   9   4  10       28.69      140.57     74.82 o
  10   4  10      592.55      582.96     79.25 o
  11   4  10     4310.72     4404.12    141.93 o
  12   4  10      292.19      294.56    114.13 o
  13   4  10     3981.78     3904.36    390.12 o
  14   4  10       26.40      140.14    119.03 o
  15   4  10      218.12      286.15    181.23 o
  -6   5  10      143.65       -9.61    194.42 o
  -5   5  10     3979.29     3612.16    249.61 o
  -4   5  10     3981.54     3914.52    241.24 o
  -3   5  10      104.55      -23.89    121.60 o
  -2   5  10      999.24     1193.28     96.65 o
  -1   5  10       75.53        7.65     76.52 o
   0   5  10      448.80      468.81     89.33 o
   1   5  10     1284.85     1455.21     92.04 o
   2   5  10     2126.33     2165.09     94.00 o
   3   5  10     1904.47     1939.54     91.22 o
   4   5  10    12817.42    12824.46    179.75 o
   5   5  10      774.80      842.76     75.03 o
   6   5  10      593.19      520.11     79.95 o
   7   5  10      744.79      745.12     66.64 o
   8   5  10       52.98       87.37     54.66 o
   9   5  10        0.85        4.09     93.98 o
  10   5  10     2707.71     2842.16    118.82 o
  11   5  10     2243.47     2102.21    111.52 o
  12   5  10     5446.87     5267.92    199.87 o
  13   5  10      658.08      871.40    144.98 o
  14   5  10      420.50      283.83    180.27 o
  15   5  10     1036.33     1170.67    147.31 o
  -6   6  10     1357.23     1604.74    458.79 o
  -5   6  10     3951.71     4119.61    266.41 o
  -4   6  10       12.73      -31.94    237.98 o
  -3   6  10     1954.88     2261.13    159.30 o
  -2   6  10      536.64      468.29    127.15 o
  -1   6  10     5680.02     5967.51    146.37 o
   0   6  10      933.71      972.27     91.79 o
   1   6  10       19.36      120.75     82.18 o
   2   6  10     1573.38     1594.08    120.80 o
   3   6  10     6406.36     6759.88    142.70 o
   4   6  10     4760.43     4735.08    124.38 o
   5   6  10     2109.88     2214.32    105.15 o
   6   6  10      799.74      820.25     67.21 o
   7   6  10      982.19      957.03     83.15 o
   8   6  10      162.47       95.52     67.85 o
   9   6  10      300.37      354.46     55.23 o
  10   6  10     3237.94     3181.57    127.98 o
  11   6  10     7174.00     7107.93    257.31 o
  12   6  10     3852.57     3938.87    203.35 o
  13   6  10     3040.05     2835.40    175.65 o
  14   6  10        1.24      115.64    132.82 o
  15   6  10      308.18      414.99    141.52 o
  16   6  10       14.74       21.27    140.89 o
  -5   7  10      160.41      -73.82    195.92 o
  -4   7  10       21.17      155.71    185.89 o
  -3   7  10      631.31      635.08    194.06 o
  -2   7  10     3309.80     3420.68    173.15 o
  -1   7  10       80.51       90.70     92.43 o
   0   7  10      295.72      217.48     88.28 o
   1   7  10     1598.89     1638.86    114.38 o
   2   7  10      185.68      102.17     80.27 o
   3   7  10     9280.91     8533.85    301.14 o
   4   7  10      674.33      596.61     83.45 o
   5   7  10     8651.91     8462.08    156.12 o
   6   7  10     4108.96     4225.37    123.88 o
   7   7  10        9.97       -7.05     97.71 o
   8   7  10        1.24      -29.66     65.44 o
   9   7  10     3368.84     3410.26    150.48 o
  10   7  10     1604.27     1704.94     81.89 o
  11   7  10     5525.75     6066.37    196.12 o
  12   7  10      347.50      311.41    118.92 o
  13   7  10      166.50      206.08    140.86 o
  14   7  10     3685.00     3623.32    197.53 o
  15   7  10      404.07      364.73    150.40 o
  16   7  10       17.16      263.69    206.98 o
  -5   8  10        0.09     -173.10    203.12 o
  -4   8  10     1292.57     1243.48    223.33 o
  -3   8  10        3.07      127.90    183.02 o
  -2   8  10     3805.42     3723.21    182.65 o
  -1   8  10      623.45      494.43    133.87 o
   0   8  10      217.53      261.30     99.00 o
   1   8  10       55.96       37.58     86.38 o
   2   8  10     1583.15     1465.49    122.32 o
   3   8  10      545.58      346.34     85.69 o
   4   8  10     6851.93     6546.34    144.96 o
   5   8  10      773.23      682.63     85.24 o
   6   8  10      417.01      483.27     83.71 o
   7   8  10     2350.31     2403.70     96.59 o
   8   8  10      132.01      244.88     77.15 o
   9   8  10      460.21      503.19     92.79 o
  10   8  10     4018.25     3846.76    151.42 o
  11   8  10      353.73      408.44    219.60 o
  12   8  10     3763.87     3704.27    180.21 o
  13   8  10       33.39      -11.71    148.80 o
  14   8  10      250.20      430.28    155.28 o
  15   8  10       43.17      355.68    159.44 o
  16   8  10      353.79      348.49    211.27 o
  -4   9  10     2664.48     2621.85    533.19 o
  -3   9  10     3003.44     3083.54    249.02 o
  -2   9  10      204.36      295.26    185.75 o
  -1   9  10      516.52      389.98    164.31 o
   0   9  10     1729.24     1683.62    125.14 o
   1   9  10     2308.90     2178.64    129.05 o
   2   9  10      222.45      137.01     90.02 o
   3   9  10     1484.15     1438.21    103.94 o
   4   9  10     1274.55     1136.30     99.61 o
   5   9  10    11173.17    10728.34    182.12 o
   6   9  10      624.88      613.54     90.60 o
   7   9  10      940.61     1005.37     84.49 o
   8   9  10     2005.13     2052.62    109.11 o
   9   9  10      792.16      947.68    107.72 o
  10   9  10     2085.34     2047.11    112.72 o
  11   9  10     1647.03     1337.10    144.19 o
  12   9  10     4644.06     4999.85    237.30 o
  13   9  10     2691.55     2491.93    195.30 o
  14   9  10        8.92     -165.01    165.01 o
  15   9  10       10.27      149.59    155.82 o
  16   9  10      164.83      471.04    176.32 o
  -3  10  10        7.32      121.07    384.40 o
  -2  10  10     2780.82     2975.02    246.99 o
  -1  10  10     1503.15     1689.28    289.13 o
   0  10  10     3802.62     3754.13    188.43 o
   1  10  10        8.23       43.05    106.73 o
   2  10  10      344.29      448.96    110.40 o
   3  10  10     4636.80     4530.67    161.07 o
   4  10  10     9239.71     8653.72    216.68 o
   5  10  10      993.16      763.44    167.07 o
   6  10  10       14.62       88.23     91.79 o
   7  10  10      478.38      543.70     95.41 o
   8  10  10     2519.55     2339.67     98.04 o
   9  10  10      124.68      121.40     95.38 o
  10  10  10     1713.54     1620.22    119.83 o
  11  10  10    10572.04    10337.86    260.97 o
  12  10  10     1000.86     1059.48    175.01 o
  13  10  10      509.63      533.05    169.86 o
  14  10  10      583.54      653.94    171.64 o
  15  10  10       68.42       62.26    171.69 o
  16  10  10     1031.10      909.91    192.67 o
  -2  11  10     2151.64     2409.24    243.23 o
  -1  11  10      680.25      714.72    200.98 o
   0  11  10       93.51      -10.48    163.67 o
   1  11  10      630.23      879.51    121.39 o
   2  11  10     1178.32     1369.41    126.51 o
   3  11  10       30.88     -108.90    108.90 o
   4  11  10     3963.15     3843.33    156.73 o
   5  11  10      142.87      155.06     95.45 o
   6  11  10     2342.44     2355.50    150.07 o
   7  11  10      201.78      249.04     96.95 o
   8  11  10     1113.58     1038.90    102.26 o
   9  11  10     1850.04     1920.00     99.73 o
  10  11  10     7157.58     7336.09    192.33 o
  11  11  10       88.61       -0.30    112.47 o
  12  11  10     4063.59     4184.73    236.31 o
  13  11  10       24.63      229.51    165.10 o
  14  11  10      438.93      304.73    171.06 o
  15  11  10     1517.70     1634.00    202.89 o
  -1  12  10     1162.74      908.23    219.74 o
   0  12  10        9.47     -102.85    187.75 o
   1  12  10      786.56      658.25    149.68 o
   2  12  10     4561.06     4723.79    207.97 o
   3  12  10     1907.49     2200.58    171.01 o
   4  12  10       91.74     -133.80    133.80 o
   5  12  10     1573.85     1693.11    159.19 o
   6  12  10      230.98      202.78    137.40 o
   7  12  10     1327.37     1449.39    129.57 o
   8  12  10        6.89      -58.11    100.05 o
   9  12  10      478.69      490.87     97.73 o
  10  12  10     3689.64     4074.11    183.19 o
  11  12  10     5641.86     5316.91    202.39 o
  12  12  10      989.04      839.16    182.05 o
  13  12  10     1073.32     1355.82    196.74 o
  14  12  10     1060.87     1401.95    376.29 o
  15  12  10      230.49      373.09    183.75 o
   0  13  10      494.68      171.24    320.01 o
   1  13  10     2722.21     2815.61    483.59 o
   2  13  10     1478.53     1259.42    165.16 o
   3  13  10      706.30      792.57    155.49 o
   4  13  10       13.00      129.54    140.26 o
   5  13  10     2535.62     2670.62    214.23 o
   6  13  10     3843.41     3779.68    167.20 o
   7  13  10     2532.32     2638.57    237.02 o
   8  13  10        6.54      -21.32    109.27 o
   9  13  10     2481.70     2618.72    152.14 o
  10  13  10     2754.38     2841.87    126.89 o
  11  13  10     1805.06     1587.50    149.07 o
  12  13  10       83.43     -155.28    155.28 o
  13  13  10      441.56      449.07    184.65 o
  14  13  10      577.04      775.02    199.73 o
  15  13  10     1097.40     1207.57    211.09 o
   1  14  10       14.24      348.75    214.97 o
   2  14  10      426.10      233.06    207.36 o
   3  14  10       27.35       97.72    150.55 o
   4  14  10     3171.29     3259.34    254.74 o
   5  14  10     1889.47     1948.45    189.02 o
   6  14  10      152.02      -28.95    170.24 o
   7  14  10      967.25     1048.70    189.19 o
   8  14  10      302.20      189.52    227.58 o
   9  14  10      157.33      145.32    138.09 o
  10  14  10     1688.47     1543.41    129.69 o
  11  14  10     2771.27     2397.44    179.50 o
  12  14  10     4303.96     4302.76    260.36 o
  13  14  10     1224.82     1144.34    198.45 o
  14  14  10      410.77      481.82    195.68 o
   2  15  10        5.02     -114.61    263.26 o
   3  15  10      806.27      883.87    222.81 o
   4  15  10        8.66      294.83    159.15 o
   5  15  10     3408.90     3638.11    247.78 o
   6  15  10      740.23     1098.49    198.01 o
   7  15  10       52.29       64.84    213.18 o
   8  15  10     1193.77     1352.85    317.63 o
   9  15  10      138.99       78.53    126.58 o
  10  15  10     2625.01     2584.76    164.03 o
  11  15  10     2562.19     2484.16    136.32 o
  12  15  10      460.76      450.34    307.61 o
  13  15  10      702.77      650.07    293.30 o
  14  15  10      339.48      173.28    314.77 o
   4  16  10     3960.22     4160.63    401.56 o
   5  16  10      296.59      182.38    312.86 o
   6  16  10       40.65      -37.46    188.04 o
   7  16  10     1049.20      981.76    284.24 o
   8  16  10      996.75     1266.74    204.18 o
   9  16  10      255.56      230.76    166.03 o
  10  16  10        2.80      106.71    240.08 o
  11  16  10     4175.22     4409.10    216.22 o
  12  16  10     2837.05     3326.04    266.52 o
   7  17  10      386.87      -17.34    194.50 o
   8  17  10      493.98      278.44    200.65 o
   9  17  10       11.43        9.09    185.13 o
  10  17  10     2877.90     3261.97    214.49 o
  -3 -12  11      329.51      264.13    203.03 o
  -2 -12  11     2624.80     2985.51    381.53 o
  -1 -12  11       87.38     -281.38    281.38 o
   0 -12  11     2624.81     3027.47    366.27 o
   1 -12  11     1598.58     1677.80    329.07 o
   2 -12  11      115.30     -173.60    285.20 o
  -5 -11  11       51.99      -83.85    173.32 o
  -4 -11  11       10.96       60.10    171.32 o
  -3 -11  11     1934.54     2526.71    357.69 o
  -2 -11  11       20.19       30.52    285.20 o
  -1 -11  11     3214.74     3690.39    376.77 o
   0 -11  11       21.71      332.89    273.75 o
   1 -11  11      186.58      131.63    268.98 o
   2 -11  11      612.28      780.24    281.38 o
   3 -11  11       38.49      264.21    273.75 o
   4 -11  11      142.72      642.89    277.57 o
  -6 -10  11      492.09      339.69    178.49 o
  -5 -10  11       39.03      -24.10    216.90 o
  -4 -10  11     1121.74     1045.07    198.15 o
  -3 -10  11      121.41       95.65    178.99 o
  -2 -10  11      259.55      372.67    170.02 o
  -1 -10  11     3858.86     4547.89    383.44 o
   0 -10  11      864.02      856.31    191.79 o
   1 -10  11      438.96      426.64    186.47 o
   2 -10  11      299.30      428.51    173.62 o
   3 -10  11      361.53      357.91    175.42 o
   4 -10  11      289.74      592.82    178.48 o
   5 -10  11     1683.36     1815.14    202.23 o
   6 -10  11      146.51      122.87    168.16 o
  -7  -9  11       41.13       -9.67    246.66 o
  -6  -9  11       31.65       32.54    222.43 o
  -5  -9  11     1007.16     1107.57    237.70 o
  -4  -9  11      102.63       38.55    163.00 o
  -3  -9  11      450.24      622.22    163.59 o
  -2  -9  11     6141.76     6463.95    234.67 o
  -1  -9  11      211.79      330.20    130.16 o
   0  -9  11       68.94      -29.89    165.33 o
   1  -9  11      111.70     -148.96    196.49 o
   2  -9  11      158.47      128.50    166.48 o
   3  -9  11      265.45      152.01    163.79 o
   4  -9  11      520.53      503.78    170.32 o
   5  -9  11       73.23      140.30    312.86 o
   6  -9  11     2667.85     2366.62    199.30 o
   7  -9  11     1675.36     1369.43    172.28 o
  -7  -8  11        3.64      -77.33    172.55 o
  -6  -8  11     1497.97      992.99    270.89 o
  -5  -8  11        7.65       27.66    211.95 o
  -4  -8  11       19.60      271.33    165.09 o
  -3  -8  11     2538.82     2556.23    170.85 o
  -2  -8  11      216.44      314.83    128.39 o
  -1  -8  11     4633.68     4528.07    193.25 o
   0  -8  11       22.30       53.42    111.23 o
   1  -8  11      312.21      282.88    163.87 o
   2  -8  11      643.12      837.23    294.26 o
   3  -8  11       27.31      128.10    149.36 o
   4  -8  11        9.66      -22.16    153.63 o
   5  -8  11     2535.16     2444.93    212.71 o
   6  -8  11        7.10       75.56    151.39 o
   7  -8  11     1344.35     1348.41    161.85 o
   8  -8  11       41.18      207.69    140.86 o
  -7  -7  11      591.21      461.29    230.50 o
  -6  -7  11       35.60       39.33    221.77 o
  -5  -7  11      717.60      546.71    335.75 o
  -4  -7  11      163.39       37.36    167.46 o
  -3  -7  11     3264.11     3359.74    170.64 o
  -2  -7  11     6422.82     6347.15    260.48 o
  -1  -7  11      236.83      391.67    102.64 o
   0  -7  11     1037.75      931.30    122.85 o
   1  -7  11        0.75       99.76    152.75 o
   2  -7  11     2335.93     2290.52    332.89 o
   3  -7  11       75.18      210.40    144.41 o
   4  -7  11      110.59       44.93    202.69 o
   5  -7  11     1913.85     2181.97    303.32 o
   6  -7  11      954.68     1102.86    168.83 o
   7  -7  11       69.40      -25.68    237.51 o
   8  -7  11      332.11       66.49    272.32 o
   9  -7  11        3.61        0.95    191.72 o
  -8  -6  11     2801.15     2306.86    231.66 o
  -7  -6  11     3268.09     2956.96    346.24 o
  -6  -6  11      677.00      798.59    227.94 o
  -5  -6  11       73.14      120.37    312.86 o
  -4  -6  11     4613.58     4326.08    159.91 o
  -3  -6  11     2489.75     2540.94    133.25 o
  -2  -6  11     1237.02     1223.52    115.35 o
  -1  -6  11      104.28      273.02    101.41 o
   0  -6  11     1463.85     1584.69    108.81 o
   1  -6  11     1536.03     1656.12    118.80 o
   2  -6  11     2948.04     2864.63    138.13 o
   3  -6  11       25.57      160.91    145.98 o
   4  -6  11     2206.51     2035.26    169.62 o
   5  -6  11      671.12      775.55    149.57 o
   6  -6  11     3187.92     2944.78    176.54 o
   7  -6  11       30.41      208.40    125.40 o
   8  -6  11     1520.00     1675.94    145.96 o
   9  -6  11      616.86      972.91    197.44 o
  10  -6  11       13.83       22.89    179.32 o
  -8  -5  11     1627.37     1450.78    318.58 o
  -7  -5  11      231.96      422.55    252.77 o
  -6  -5  11      864.00      825.96    177.64 o
  -5  -5  11      108.66     -110.51    128.77 o
  -4  -5  11       17.29       66.64     93.65 o
  -3  -5  11     1360.36     1323.82    114.40 o
  -2  -5  11      553.81      590.61    101.05 o
  -1  -5  11     2613.73     2621.77    125.60 o
   0  -5  11       88.10      205.89    113.14 o
   1  -5  11        2.70      -88.32     88.32 o
   2  -5  11      245.76      212.28     89.51 o
   3  -5  11      337.82      352.16     84.65 o
   4  -5  11       34.31      -26.96    130.12 o
   5  -5  11     4494.81     4473.22    311.90 o
   6  -5  11      510.67      695.55    139.89 o
   7  -5  11     4744.72     4731.84    197.60 o
   8  -5  11      969.97     1107.02    132.19 o
   9  -5  11      103.90      -32.75    118.50 o
  10  -5  11      143.91      112.55    169.78 o
  11  -5  11      953.98      991.99    179.32 o
  -8  -4  11     5435.02     5837.01    311.11 o
  -7  -4  11     1773.49     2189.20    348.63 o
  -6  -4  11      228.00      111.74    164.98 o
  -5  -4  11       10.18      -16.80    176.50 o
  -4  -4  11     2392.28     2606.32    157.90 o
  -3  -4  11       89.58      180.57     95.26 o
  -2  -4  11      235.71      232.82     87.03 o
  -1  -4  11     2196.57     2197.87    103.40 o
   0  -4  11     1097.49     1220.96     92.34 o
   1  -4  11      624.13      663.35     83.06 o
   2  -4  11      247.41      185.00     77.99 o
   3  -4  11       40.23       27.51     73.92 o
   4  -4  11     4399.60     4304.76    135.20 o
   5  -4  11     2251.76     2099.36    114.39 o
   6  -4  11     5016.90     4978.28    148.18 o
   7  -4  11       24.30       64.83     81.32 o
   8  -4  11     1081.68     1054.56     90.40 o
   9  -4  11      153.74      197.34     81.60 o
  10  -4  11       37.67      -66.20    114.32 o
  11  -4  11       12.14     -101.90    109.60 o
  -8  -3  11     1068.88     1011.89    222.27 o
  -7  -3  11       30.21      308.01    183.54 o
  -6  -3  11      621.68      893.55    191.14 o
  -5  -3  11      585.35      617.79    134.85 o
  -4  -3  11      529.03      454.50    129.26 o
  -3  -3  11     1184.81     1042.99     95.46 o
  -2  -3  11     7707.85     7807.10    171.62 o
  -1  -3  11    12353.66    12824.97    184.92 o
   0  -3  11        9.91       49.96     84.03 o
   1  -3  11     1151.96     1185.28     87.56 o
   2  -3  11       41.26       59.25     65.49 o
   3  -3  11     4277.66     4440.93    133.63 o
   4  -3  11     2489.41     2462.64     77.51 o
   5  -3  11     2562.41     2445.09    117.36 o
   6  -3  11     7794.15     7503.44    200.23 o
   7  -3  11     3233.66     3254.64    133.22 o
   8  -3  11      293.51      325.84    116.82 o
   9  -3  11        0.34       78.59     91.51 o
  10  -3  11        0.47       -2.07     88.40 o
  11  -3  11       47.68       67.69    107.54 o
  12  -3  11      178.40      300.29    117.32 o
  -8  -2  11      807.12      507.62    201.32 o
  -7  -2  11     1183.95     1325.75    279.00 o
  -6  -2  11      307.40      369.35    146.42 o
  -5  -2  11      323.91      362.49    138.84 o
  -4  -2  11        4.02     -116.26    116.26 o
  -3  -2  11    10237.69     9936.89    187.62 o
  -2  -2  11        9.62      -75.68     75.68 o
  -1  -2  11     1210.13     1283.46     88.17 o
   0  -2  11     2724.43     2573.00    105.50 o
   1  -2  11       97.69      174.77     72.92 o
   2  -2  11     2626.77     2588.62     91.12 o
   3  -2  11      221.60      237.61     64.29 o
   4  -2  11      206.75      213.35     75.22 o
   5  -2  11     7536.76     7540.57    273.28 o
   6  -2  11       19.26       46.08     86.67 o
   7  -2  11      248.10      316.97     92.70 o
   8  -2  11      512.88      477.49     92.47 o
   9  -2  11     1012.70     1035.45     99.09 o
  10  -2  11      123.49      237.08     88.25 o
  11  -2  11      474.51      524.53    114.64 o
  12  -2  11      280.12      244.82    105.21 o
  13  -2  11     3795.08     3519.41    263.26 o
  -8  -1  11      448.97      551.43    297.12 o
  -7  -1  11       79.50      411.44    186.77 o
  -6  -1  11     1487.81     1418.55    156.53 o
  -5  -1  11      262.01      286.98    132.80 o
  -4  -1  11      279.65      352.02    133.56 o
  -3  -1  11      908.66     1113.25     97.50 o
  -2  -1  11    11702.11    11720.09    184.77 o
  -1  -1  11     2475.11     2559.26    106.98 o
   0  -1  11      479.43      476.87     72.84 o
   1  -1  11     2408.06     2517.60     94.16 o
   2  -1  11      102.55       65.44     73.95 o
   3  -1  11      235.26      198.20     63.32 o
   4  -1  11     1236.28     1267.97     72.44 o
   5  -1  11      686.10      670.99     92.39 o
   6  -1  11     3424.67     3132.76    119.71 o
   7  -1  11      373.73      283.47     75.23 o
   8  -1  11       11.93      -42.27     83.31 o
   9  -1  11     1368.29     1249.38    140.70 o
  10  -1  11      814.18      924.56    150.70 o
  11  -1  11       10.70      -39.02     84.05 o
  12  -1  11     1839.02     1690.29    125.43 o
  13  -1  11      167.30      114.98    102.18 o
  -7   0  11     6992.52     7114.07    318.76 o
  -6   0  11      803.92      885.02    181.40 o
  -5   0  11     1252.96     1185.76    148.70 o
  -4   0  11     4358.59     4250.41    256.10 o
  -3   0  11     4210.73     4063.75    196.82 o
  -2   0  11       43.56      109.52     75.55 o
  -1   0  11      989.25      883.17     88.84 o
   0   0  11     1531.35     1686.38     90.11 o
   1   0  11     2466.04     2598.75    100.44 o
   2   0  11     1066.65     1039.17     77.75 o
   3   0  11     1693.74     1563.41     78.98 o
   4   0  11    12269.05    12530.52    159.03 o
   5   0  11     4667.02     4767.74    100.37 o
   6   0  11     3169.44     3143.41    118.76 o
   7   0  11       54.35      122.72     73.69 o
   8   0  11     1485.00     1435.02     84.35 o
   9   0  11     3815.45     3873.99    141.54 o
  10   0  11      120.06       10.21     85.99 o
  11   0  11      264.73      232.37     86.97 o
  12   0  11     3681.34     3693.89    171.85 o
  13   0  11     1399.30     1422.74    123.73 o
  14   0  11       22.64        9.26    104.88 o
  -7   1  11      263.28      447.77    194.17 o
  -6   1  11       22.22      -19.60    178.99 o
  -5   1  11      411.96      462.96    142.42 o
  -4   1  11      114.13      222.25    132.13 o
  -3   1  11      920.65      761.08    114.86 o
  -2   1  11       26.73      -43.98    115.17 o
  -1   1  11     5456.58     5481.79    145.28 o
   0   1  11     3938.99     4050.86    113.59 o
   1   1  11       23.88      102.62     73.19 o
   2   1  11        8.50      -11.78     75.97 o
   3   1  11    12870.74    13175.87    165.51 o
   4   1  11      755.00      728.08     72.56 o
   5   1  11     5844.03     5843.91    107.09 o
   6   1  11      648.72      738.16     83.88 o
   7   1  11     4768.04     4800.19    143.32 o
   8   1  11     3687.63     3824.08    117.67 o
   9   1  11      977.27     1015.03     88.83 o
  10   1  11        1.42      -31.61     77.02 o
  11   1  11     2500.54     2575.65    116.53 o
  12   1  11      100.78        0.34     88.63 o
  13   1  11     1989.66     2203.97    161.68 o
  14   1  11       44.38      131.63    158.34 o
  -7   2  11     1478.60     1228.66    256.58 o
  -6   2  11       26.23       44.69    179.70 o
  -5   2  11     3594.65     3404.81    185.82 o
  -4   2  11     2001.10     1892.02    158.84 o
  -3   2  11      311.76      357.08    132.92 o
  -2   2  11     2850.81     3009.56    134.55 o
  -1   2  11      150.77      157.57     97.24 o
   0   2  11     5582.11     5725.92    155.96 o
   1   2  11     3981.66     4046.13    111.54 o
   2   2  11       30.79       61.50     64.66 o
   3   2  11     1315.26     1471.32     74.21 o
   4   2  11    10404.06    10479.92    138.85 o
   5   2  11      424.91      411.28     62.18 o
   6   2  11     4683.09     4816.77     98.86 o
   7   2  11       11.24      -46.65     73.29 o
   8   2  11      313.88      355.82     76.60 o
   9   2  11     2515.53     2560.87     97.21 o
  10   2  11      151.55      144.65     82.01 o
  11   2  11     1702.38     1717.23    113.26 o
  12   2  11     3776.32     3800.25    143.90 o
  13   2  11     1650.44     1930.31    115.07 o
  14   2  11     3470.90     3722.82    261.35 o
  -6   3  11     4956.19     5504.89    293.47 o
  -5   3  11      942.19      877.52    194.59 o
  -4   3  11        0.32      134.40    127.81 o
  -3   3  11       46.55      -74.16    126.50 o
  -2   3  11     6550.42     6704.29    170.32 o
  -1   3  11    17258.50    16663.87    354.37 o
   0   3  11     5972.50     5920.15    232.54 o
   1   3  11      429.97      485.82     76.34 o
   2   3  11     1270.38     1349.28     77.07 o
   3   3  11     4370.51     4726.51    122.79 o
   4   3  11       56.49       50.18     61.00 o
   5   3  11       67.78       51.95     57.50 o
   6   3  11     8263.67     8394.67    123.77 o
   7   3  11     4432.48     4538.70     89.91 o
   8   3  11     3836.20     3779.76    160.12 o
   9   3  11      723.81      807.38     84.52 o
  10   3  11     1181.86     1183.54     97.12 o
  11   3  11     3554.80     3628.02    129.91 o
  12   3  11     1325.26     1358.95    129.33 o
  13   3  11      929.79      894.15    125.40 o
  14   3  11     1143.80     1200.88    195.54 o
  15   3  11     3549.99     3545.41    248.00 o
  -6   4  11      501.18      274.45    194.33 o
  -5   4  11       89.91      215.31    183.58 o
  -4   4  11      498.51      542.04    142.55 o
  -3   4  11     7191.84     7047.52    228.79 o
  -2   4  11     8955.66     8994.92    249.71 o
  -1   4  11       94.85       91.23    103.80 o
   0   4  11      397.14      471.77     95.23 o
   1   4  11     1064.06      798.14    158.60 o
   2   4  11     2612.25     2591.89    101.43 o
   3   4  11        1.73       -9.23     70.92 o
   4   4  11     1244.64     1247.01     75.50 o
   5   4  11    18046.05    18404.62    207.92 o
   6   4  11     5591.03     5855.03    111.35 o
   7   4  11       27.85      -50.09     62.36 o
   8   4  11       46.07       47.70     89.83 o
   9   4  11      728.47      689.75    155.85 o
  10   4  11     4520.28     4556.38    149.68 o
  11   4  11      259.13      265.05     90.74 o
  12   4  11       45.95       -5.99    113.83 o
  13   4  11     7340.87     6807.36    217.17 o
  14   4  11     3429.98     3318.67    289.97 o
  15   4  11      845.72      578.98    195.54 o
  -6   5  11      653.83      646.20    209.70 o
  -5   5  11        1.02      -15.04    186.16 o
  -4   5  11       15.55       42.25    178.09 o
  -3   5  11       53.57     -211.74    227.07 o
  -2   5  11     7649.03     7594.18    230.96 o
  -1   5  11     1692.06     1956.20    101.82 o
   0   5  11      151.41       57.00     81.51 o
   1   5  11      154.65      209.89     80.68 o
   2   5  11     1068.69     1019.86     91.06 o
   3   5  11        1.69       16.88     78.52 o
   4   5  11     5682.53     5844.73    135.57 o
   5   5  11      416.95      358.83     74.95 o
   6   5  11    10534.59    10382.15    152.75 o
   7   5  11     2508.20     2472.88     87.49 o
   8   5  11     1280.62     1445.09     82.72 o
   9   5  11     1817.31     1822.66    158.05 o
  10   5  11     2100.06     2047.61    116.41 o
  11   5  11      495.88      597.40     99.58 o
  12   5  11     6371.23     6253.41    226.28 o
  13   5  11      214.56      282.23    183.14 o
  14   5  11      668.67      677.51    138.39 o
  15   5  11      395.92      219.33    176.46 o
  -5   6  11     3464.83     3708.58    267.56 o
  -4   6  11     5290.23     5450.64    287.05 o
  -3   6  11     5129.83     4937.37    267.39 o
  -2   6  11     1710.23     1724.66    161.17 o
  -1   6  11       35.39      -48.65    127.94 o
   0   6  11     3451.16     3499.85    141.76 o
   1   6  11     7334.23     7190.07    159.59 o
   2   6  11      945.31     1034.15     93.89 o
   3   6  11     1203.15     1049.00     91.35 o
   4   6  11    15161.65    15463.70    208.59 o
   5   6  11    18174.98    18385.19    249.48 o
   6   6  11     1375.15     1438.67     74.20 o
   7   6  11      400.32      474.16     72.70 o
   8   6  11       20.17       89.66     75.10 o
   9   6  11     3055.21     3175.94    148.36 o
  10   6  11     2865.90     2910.95    150.83 o
  11   6  11       33.66       -7.21    109.28 o
  12   6  11     7567.70     7712.35    257.64 o
  13   6  11     1935.30     1884.09    166.76 o
  14   6  11      198.78      158.42    218.43 o
  15   6  11       50.37     -136.48    136.48 o
  -4   7  11      581.82      603.99    202.94 o
  -3   7  11      210.02     -110.27    184.28 o
  -2   7  11      422.06      578.55    157.05 o
  -1   7  11     4831.68     4616.92    200.46 o
   0   7  11    15093.48    15565.15    258.81 o
   1   7  11     2846.39     2854.82    120.38 o
   2   7  11      150.05       27.08     81.65 o
   3   7  11     5417.63     5466.46    161.69 o
   4   7  11     8070.16     7926.26    159.90 o
   5   7  11       92.16      150.24     89.86 o
   6   7  11       31.14       13.39     73.50 o
   7   7  11     2293.98     2246.39     96.81 o
   8   7  11     5413.30     5607.99    153.16 o
   9   7  11     3832.36     3789.21    135.51 o
  10   7  11     1216.45     1181.61     79.56 o
  11   7  11    11025.64    10461.42    479.30 o
  12   7  11      766.84      845.95    147.48 o
  13   7  11      298.87      365.75    145.76 o
  14   7  11      114.73      156.99    149.02 o
  15   7  11     1884.98     1914.84    296.64 o
  16   7  11     3395.71     3305.54    274.70 o
  -4   8  11     1370.36     1466.29    231.14 o
  -3   8  11     1253.66     1431.90    222.03 o
  -2   8  11     2222.90     2265.29    171.83 o
  -1   8  11     1784.59     1952.24    169.28 o
   0   8  11     3094.01     3007.60    173.13 o
   1   8  11      201.16      259.73    125.06 o
   2   8  11       20.68      212.74     95.83 o
   3   8  11      827.28      641.16     95.97 o
   4   8  11     3072.16     3354.48    126.19 o
   5   8  11        8.36       63.08     86.12 o
   6   8  11     1111.20     1108.62     93.48 o
   7   8  11     3014.36     3031.19     96.44 o
   8   8  11        2.89       66.98     83.37 o
   9   8  11       28.50       71.72     84.20 o
  10   8  11     3207.78     3041.76    128.27 o
  11   8  11      543.08      623.04    126.25 o
  12   8  11     4073.88     4019.53    212.75 o
  13   8  11      860.10      720.68    162.95 o
  14   8  11     3544.34     3387.74    211.35 o
  15   8  11      971.98      938.06    171.51 o
  16   8  11        2.43     -192.22    258.49 o
  -3   9  11      183.19      -15.26    202.54 o
  -2   9  11       40.64      115.79    278.52 o
  -1   9  11    13510.29    13456.11    307.42 o
   0   9  11     5709.47     5824.23    436.18 o
   1   9  11     3335.73     3526.77    150.45 o
   2   9  11     3689.66     3689.76    186.78 o
   3   9  11     1213.27     1362.08    120.01 o
   4   9  11      298.74      235.59     94.84 o
   5   9  11      171.16      123.68    112.62 o
   6   9  11      970.80     1199.57    100.69 o
   7   9  11    10008.84     9840.62    170.41 o
   8   9  11     1536.19     1854.55    119.88 o
   9   9  11       81.35       81.82     97.42 o
  10   9  11     2604.37     2573.66    158.10 o
  11   9  11     4005.16     3883.32    180.75 o
  12   9  11     1028.36     1090.57    172.88 o
  13   9  11       59.51      167.72    160.48 o
  14   9  11      563.59      724.04    169.35 o
  15   9  11      994.56      926.90    180.51 o
  16   9  11     2465.41     2653.74    280.43 o
  -2  10  11     5928.91     5815.21    308.40 o
  -1  10  11     1149.22     1073.57    226.06 o
   0  10  11      172.25      293.97    166.32 o
   1  10  11     3260.95     3281.32    187.48 o
   2  10  11      501.54      469.34    118.26 o
   3  10  11      106.51        1.03    106.61 o
   4  10  11       22.71     -113.70    113.70 o
   5  10  11    14720.37    14515.26    258.34 o
   6  10  11     8517.51     8351.74    180.96 o
   7  10  11      645.31      685.01     94.23 o
   8  10  11      128.77      157.79     86.10 o
   9  10  11     1685.58     1552.53    121.88 o
  10  10  11     6128.31     5745.00    208.43 o
  11  10  11       71.30      173.82    159.51 o
  12  10  11      121.11       13.37    158.95 o
  13  10  11     7703.05     7575.71    288.79 o
  14  10  11     1866.14     1755.46    197.95 o
  15  10  11     2204.13     2242.30    402.04 o
  -1  11  11     1620.01     1636.31    222.73 o
   0  11  11      153.07      190.78    238.31 o
   1  11  11       76.19       81.41    144.36 o
   2  11  11      694.32      721.12    125.00 o
   3  11  11      391.11      349.63    117.72 o
   4  11  11     5623.55     5411.47    183.25 o
   5  11  11      788.56      805.06    149.85 o
   6  11  11     3593.82     3827.60    161.31 o
   7  11  11      215.39      256.94    110.13 o
   8  11  11      829.00      853.54    102.56 o
   9  11  11      200.53      160.78     94.28 o
  10  11  11      442.03      290.74    120.72 o
  11  11  11      856.54     1064.28    287.10 o
  12  11  11     4330.07     3552.78    229.53 o
  13  11  11      370.10      458.63    178.05 o
  14  11  11        8.27      -76.78    170.64 o
  15  11  11       81.33       87.57    181.19 o
  -1  12  11     1144.08     1412.28    237.90 o
   0  12  11     1337.64     1428.27    234.65 o
   1  12  11     4103.21     4127.06    211.97 o
   2  12  11      374.46      291.28    151.46 o
   3  12  11      874.63      812.84    131.38 o
   4  12  11     1063.80     1222.73    133.39 o
   5  12  11     9513.08     9348.18    229.05 o
   6  12  11     2197.80     2329.97    146.13 o
   7  12  11       87.97      134.66    116.23 o
   8  12  11       11.16       36.90    105.99 o
   9  12  11     4143.73     3782.94    210.22 o
  10  12  11      314.83      140.43    131.18 o
  11  12  11      169.70       98.14    126.31 o
  12  12  11     3005.54     2720.94    223.03 o
  13  12  11     4667.28     4693.96    315.72 o
  14  12  11     1601.22     1580.32    207.29 o
  15  12  11      181.83      122.89    275.66 o
   1  13  11     1416.83     1596.02    230.31 o
   2  13  11     2389.14     2493.61    191.45 o
   3  13  11     1875.25     2168.82    245.69 o
   4  13  11     5283.45     5608.81    203.46 o
   5  13  11      628.71      822.16    133.86 o
   6  13  11       76.87      184.11    139.26 o
   7  13  11     4801.12     4493.15    259.96 o
   8  13  11      622.26      998.67    132.63 o
   9  13  11     1129.49     1356.09    135.99 o
  10  13  11     3611.07     3521.15    154.22 o
  11  13  11     9350.68     9736.17    261.30 o
  12  13  11     8121.63     8075.80    475.96 o
  13  13  11      105.14      -35.20    174.07 o
  14  13  11        2.47     -186.30    186.30 o
  15  13  11      304.13      176.02    196.78 o
   2  14  11       15.49       72.79    209.13 o
   3  14  11       18.73      -30.89    153.32 o
   4  14  11      998.59      889.29    168.73 o
   5  14  11     1136.12     1186.59    210.32 o
   6  14  11     2396.58     2182.67    217.15 o
   7  14  11     3529.14     2935.24    305.70 o
   8  14  11       10.37     -117.65    170.27 o
   9  14  11        4.02       30.85    129.72 o
  10  14  11      860.51      970.24    137.09 o
  11  14  11      569.67      562.08    213.07 o
  12  14  11      458.80      419.42    183.74 o
  13  14  11      945.69      606.93    197.23 o
  14  14  11      620.10      422.04    193.52 o
   3  15  11     2172.01     1827.55    346.24 o
   4  15  11     1145.10     1475.46    218.97 o
   5  15  11       85.71       12.62    268.03 o
   6  15  11      201.72      135.77    186.89 o
   7  15  11     3380.86     3625.87    250.23 o
   8  15  11     4200.02     4301.39    314.29 o
   9  15  11     1145.66     1253.49    277.17 o
  10  15  11      748.25      932.76    143.72 o
  11  15  11     2702.99     2835.45    157.01 o
  12  15  11     1305.78     1305.35    268.50 o
  13  15  11      199.53      298.90    295.21 o
   5  16  11     1251.28     1473.54    236.55 o
   6  16  11    14090.25    14857.74    425.07 o
   7  16  11     1691.14     1378.51    262.30 o
   8  16  11     1290.41     1218.96    218.19 o
   9  16  11     2457.05     2756.55    254.71 o
  10  16  11      790.93      987.26    178.29 o
  11  16  11     1963.69     2035.60    180.29 o
  12  16  11       43.90      258.59    298.07 o
  -3 -11  12      162.93     -157.38    301.41 o
  -2 -11  12       70.93     -276.61    288.06 o
  -1 -11  12     2154.30     2751.82    361.50 o
   0 -11  12      350.17      722.05    306.18 o
   1 -11  12      417.76      184.09    285.20 o
   2 -11  12       21.68      237.51    277.57 o
  -4 -10  12      482.17      848.84    233.99 o
  -3 -10  12      680.81      898.51    318.58 o
  -2 -10  12     3799.82     3768.60    386.30 o
  -1 -10  12       76.31      -98.25    272.80 o
   0 -10  12      494.28      581.90    192.57 o
   1 -10  12      897.89     1063.36    199.26 o
   2 -10  12     1977.59     2089.65    225.14 o
   3 -10  12     1599.23     2032.68    221.28 o
   4 -10  12      102.57      270.77    224.63 o
   5 -10  12      339.33      208.39    181.05 o
  -5  -9  12      154.73       20.36    225.95 o
  -4  -9  12     2011.54     2645.07    277.09 o
  -3  -9  12     2686.16     2983.57    213.60 o
  -2  -9  12      247.27      336.82    219.45 o
  -1  -9  12        3.64      180.56    176.72 o
   0  -9  12     2411.51     2502.85    262.78 o
   1  -9  12     5162.79     5222.98    316.67 o
   2  -9  12     2559.85     2445.08    467.86 o
   3  -9  12        2.03       21.96    166.75 o
   4  -9  12      881.24     1169.22    431.61 o
   5  -9  12     1396.38     1351.56    192.01 o
   6  -9  12        8.40       98.94    162.12 o
  -6  -8  12     1460.58     1501.12    261.41 o
  -5  -8  12       31.84      188.39    221.37 o
  -4  -8  12      395.75      507.33    224.86 o
  -3  -8  12      415.12      487.66    144.57 o
  -2  -8  12        1.60       26.70    131.63 o
  -1  -8  12     2475.24     2358.73    221.47 o
   0  -8  12      172.06      224.30    164.54 o
   1  -8  12       46.19      -42.67    168.26 o
   2  -8  12      476.82      454.66    176.11 o
   3  -8  12      323.53       10.96    205.55 o
   4  -8  12      948.63      862.77    179.10 o
   5  -8  12      328.12      308.23    162.91 o
   6  -8  12      175.55      330.15    159.88 o
   7  -8  12     2691.98     2895.96    198.24 o
  -6  -7  12      187.76     -224.86    224.86 o
  -5  -7  12       57.28       26.81    220.86 o
  -4  -7  12     1640.53     1998.14    193.13 o
  -3  -7  12      786.09      635.63    219.32 o
  -2  -7  12       44.97      105.07    129.40 o
  -1  -7  12     1673.18     1803.75    154.99 o
   0  -7  12     6673.93     6957.82    220.23 o
   1  -7  12     2576.96     2335.63    264.69 o
   2  -7  12       65.57      168.74    165.67 o
   3  -7  12       26.98     -109.22    150.63 o
   4  -7  12     3231.22     3037.69    334.32 o
   5  -7  12       46.76      113.40    153.24 o
   6  -7  12      735.25      698.53    159.42 o
   7  -7  12     1739.44     1832.04    177.00 o
   8  -7  12     4689.94     5453.60    334.80 o
  -6  -6  12        6.29     -207.82    207.82 o
  -5  -6  12     4171.24     4618.04    303.40 o
  -4  -6  12     2181.76     2322.60    191.95 o
  -3  -6  12     1107.96     1270.52    126.18 o
  -2  -6  12     5677.20     5843.40    173.96 o
  -1  -6  12     5245.69     5365.12    210.44 o
   0  -6  12       69.54      157.52    111.24 o
   1  -6  12       74.48      142.08    116.61 o
   2  -6  12     1123.17     1147.48    174.80 o
   3  -6  12     7759.79     7476.28    288.06 o
   4  -6  12      831.91     1122.05    165.23 o
   5  -6  12       25.66     -145.20    145.20 o
   6  -6  12     5069.67     5236.80    233.85 o
   7  -6  12     5616.36     5614.23    641.45 o
   8  -6  12      416.86      411.63    137.25 o
   9  -6  12        2.11       87.75    184.09 o
  -7  -5  12      298.21      657.19    289.01 o
  -6  -5  12      228.55      608.16    225.22 o
  -5  -5  12      131.04      102.09    156.10 o
  -4  -5  12       59.37      -32.32    155.00 o
  -3  -5  12      149.74      138.99    105.84 o
  -2  -5  12      212.75      102.46    108.59 o
  -1  -5  12     3568.88     3723.30    145.96 o
   0  -5  12       51.75       39.25     98.40 o
   1  -5  12     1475.29     1567.79    118.27 o
   2  -5  12     2324.84     2561.26    194.04 o
   3  -5  12       47.67       89.12    145.40 o
   4  -5  12      125.35      -27.28    153.09 o
   5  -5  12     2691.47     2698.89    197.92 o
   6  -5  12      686.11      819.93    148.21 o
   7  -5  12     1949.34     1706.77    258.01 o
   8  -5  12       22.15      -27.34    126.46 o
   9  -5  12      344.95      376.65    130.84 o
  10  -5  12      679.96      787.87    200.31 o
  -7  -4  12      250.42      736.36    289.97 o
  -6  -4  12     5766.72     5368.19    401.56 o
  -5  -4  12     1968.12     2374.77    195.89 o
  -4  -4  12      263.48      115.88    155.16 o
  -3  -4  12     5320.17     5455.43    169.82 o
  -2  -4  12     6011.64     6180.94    186.83 o
  -1  -4  12     2009.37     1952.50    123.25 o
   0  -4  12      418.71      448.83    102.36 o
   1  -4  12       73.78       42.02     87.05 o
   2  -4  12     5226.23     5460.96    165.03 o
   3  -4  12    12612.42    12394.37    217.50 o
   4  -4  12      734.28      719.15    148.60 o
   5  -4  12     1854.32     1773.99    157.79 o
   6  -4  12     8258.32     7955.57    253.69 o
   7  -4  12       57.27      120.45    110.88 o
   8  -4  12       13.55      -65.79     96.54 o
   9  -4  12      518.13      553.59    116.77 o
  10  -4  12     1407.60     1524.23    206.98 o
  11  -4  12      288.06      415.87    177.41 o
  -7  -3  12    10508.14    10504.59    530.33 o
  -6  -3  12     1173.94     1162.23    208.41 o
  -5  -3  12     1202.58     1152.34    146.72 o
  -4  -3  12     1002.21     1283.72    145.21 o
  -3  -3  12     6661.40     6709.05    187.93 o
  -2  -3  12      957.07      956.68    166.15 o
  -1  -3  12      537.36      390.95     91.55 o
   0  -3  12     7592.08     7524.94    161.98 o
   1  -3  12    14630.75    13742.38    300.60 o
   2  -3  12     8310.65     8164.48    160.30 o
   3  -3  12     1888.73     1805.78    100.57 o
   4  -3  12     9132.27     9294.39    161.77 o
   5  -3  12     7952.70     7870.03    253.02 o
   6  -3  12      688.26      648.50    139.60 o
   7  -3  12     2370.98     2370.49    160.85 o
   8  -3  12     5558.18     5360.21    202.67 o
   9  -3  12     4197.47     4446.39    188.44 o
  10  -3  12     2518.07     2711.69    154.29 o
  11  -3  12      152.63      441.63    177.41 o
  12  -3  12     3122.44     3099.01    221.29 o
  -7  -2  12      267.31      -59.89    192.86 o
  -6  -2  12     1447.98     1416.28    170.64 o
  -5  -2  12        7.71      199.28    146.09 o
  -4  -2  12     1478.17     1493.34    146.67 o
  -3  -2  12      155.52      152.05    124.31 o
  -2  -2  12        4.31      -71.73    127.74 o
  -1  -2  12     7796.12     7899.72    227.22 o
   0  -2  12     8410.33     8454.02    157.58 o
   1  -2  12     1159.77     1145.45     79.41 o
   2  -2  12      881.26      968.26     81.81 o
   3  -2  12      724.86      855.55    115.93 o
   4  -2  12     2362.00     2403.01    100.91 o
   5  -2  12     2503.81     2406.82    124.23 o
   6  -2  12        0.35       36.43    102.46 o
   7  -2  12     3578.11     3449.73    147.90 o
   8  -2  12     6357.44     6317.62    181.64 o
   9  -2  12       25.55      124.26     97.68 o
  10  -2  12      371.77      320.78     99.52 o
  11  -2  12      732.80      547.50    181.23 o
  12  -2  12     1468.03     1322.02    186.95 o
  -7  -1  12     7378.52     7594.34    349.48 o
  -6  -1  12      253.78      447.49    272.00 o
  -5  -1  12      239.73      321.84    153.20 o
  -4  -1  12     1955.35     2011.40    164.88 o
  -3  -1  12       65.23       28.53    120.59 o
  -2  -1  12     1438.34     1536.73    101.10 o
  -1  -1  12     6715.86     6579.86    164.66 o
   0  -1  12    16585.84    16913.45    234.38 o
   1  -1  12     6479.80     6493.89    131.19 o
   2  -1  12       82.72      -17.93     74.66 o
   3  -1  12     3481.53     3430.29    103.55 o
   4  -1  12    17415.59    17167.37    215.05 o
   5  -1  12      168.16       71.89     68.19 o
   6  -1  12      843.72      793.33    104.42 o
   7  -1  12     6686.08     6768.75    192.29 o
   8  -1  12     2119.34     2168.72    125.81 o
   9  -1  12     2599.11     2686.32    126.28 o
  10  -1  12      566.28      582.40     99.88 o
  11  -1  12       54.53       69.39     94.65 o
  12  -1  12     3253.41     3098.06    221.29 o
  13  -1  12       69.80     -154.52    154.52 o
  -6   0  12     3269.93     3134.39    251.79 o
  -5   0  12     5738.01     5539.15    229.05 o
  -4   0  12     1801.53     1909.97    162.67 o
  -3   0  12     4959.30     4878.83    202.40 o
  -2   0  12    10716.24    11013.71    198.32 o
  -1   0  12    18475.77    18799.92    241.93 o
   0   0  12     5785.25     5871.97    135.61 o
   1   0  12     1320.10     1391.27    108.45 o
   2   0  12     1764.58     1788.26     89.05 o
   3   0  12    21304.91    21515.89    232.02 o
   4   0  12     5248.25     5265.49    137.14 o
   5   0  12       31.72        9.76     72.93 o
   6   0  12    11075.50    11390.91    211.55 o
   7   0  12    13719.80    13408.05    226.12 o
   8   0  12     7638.78     7641.48    192.26 o
   9   0  12     1000.73      832.03    102.49 o
  10   0  12     1137.32     1068.03    104.68 o
  11   0  12     3816.05     3713.71    150.34 o
  12   0  12      640.37      542.73    174.55 o
  13   0  12       98.90      181.23    170.74 o
  -6   1  12     3076.15     3151.27    256.34 o
  -5   1  12        7.84      123.06    141.54 o
  -4   1  12      492.44      743.02    151.89 o
  -3   1  12     1118.21     1355.44    151.72 o
  -2   1  12     5305.67     5089.99    209.61 o
  -1   1  12      338.29      514.02     81.67 o
   0   1  12     2378.38     2483.36    107.49 o
   1   1  12     1727.11     1817.35    100.56 o
   2   1  12     3644.35     3750.63    111.06 o
   3   1  12     1006.82     1074.35     76.16 o
   4   1  12     3568.52     3614.81    104.13 o
   5   1  12     5603.98     5743.33    134.73 o
   6   1  12     1637.39     1631.62     77.46 o
   7   1  12       48.20      -81.21     81.21 o
   8   1  12      143.30       70.51     86.48 o
   9   1  12      878.31     1024.21     97.29 o
  10   1  12     8273.76     8244.20    271.18 o
  11   1  12      714.54      641.35     98.77 o
  12   1  12      441.53      632.72    120.68 o
  13   1  12     6897.80     7123.25    310.95 o
  14   1  12     3923.18     3595.01    240.37 o
  -6   2  12     5013.94     4733.35    321.92 o
  -5   2  12     3263.84     3357.67    191.64 o
  -4   2  12     1386.24     1229.69    159.15 o
  -3   2  12      873.89      941.03    150.10 o
  -2   2  12    10268.66     9800.53    304.38 o
  -1   2  12     5783.61     5932.31    209.94 o
   0   2  12      113.68      198.72     98.54 o
   1   2  12      138.70       -6.11     81.28 o
   2   2  12     3807.24     3891.92    113.79 o
   3   2  12     1028.00     1146.00     76.32 o
   4   2  12      925.13      935.22     92.79 o
   5   2  12     3985.75     4093.85    112.87 o
   6   2  12    11169.62    11535.11    163.90 o
   7   2  12       99.04      193.66     88.61 o
   8   2  12      152.73      182.41     82.66 o
   9   2  12       53.45      -85.27     85.27 o
  10   2  12      838.90      987.09    101.08 o
  11   2  12     1083.76     1261.05    173.13 o
  12   2  12      875.50      968.37    129.16 o
  13   2  12      135.26      252.81    131.63 o
  14   2  12     2555.23     2892.03    231.78 o
  -6   3  12     2934.51     3333.51    262.11 o
  -5   3  12     3691.53     3477.84    260.36 o
  -4   3  12     3763.86     3687.37    194.57 o
  -3   3  12     5333.00     5196.35    263.30 o
  -2   3  12     3850.79     3906.09    188.43 o
  -1   3  12      149.01      328.11    131.29 o
   0   3  12     5459.05     4979.15    171.40 o
   1   3  12    16998.56    16657.05    248.87 o
   2   3  12     6711.02     6933.02    142.18 o
   3   3  12     5476.31     5570.02    118.31 o
   4   3  12    15563.75    15435.07    188.96 o
   5   3  12    19360.84    20050.96    206.05 o
   6   3  12     1143.12     1165.60     91.89 o
   7   3  12      119.29      147.35     64.30 o
   8   3  12     4013.44     3945.99    131.67 o
   9   3  12    11883.93    11670.83    213.71 o
  10   3  12    12792.16    12804.04    273.56 o
  11   3  12     1191.26     1231.68    137.35 o
  12   3  12     5314.24     5300.94    207.16 o
  13   3  12    10147.68    10037.97    320.01 o
  14   3  12     1543.66     1325.83    205.07 o
  15   3  12      682.49      740.18    201.26 o
  -5   4  12      287.53     -130.28    186.46 o
  -4   4  12        0.85      155.34    141.98 o
  -3   4  12      332.82      477.57    144.60 o
  -2   4  12        8.90      127.17    135.63 o
  -1   4  12     4977.68     4977.57    208.66 o
   0   4  12    12907.75    12727.83    283.79 o
[truncated: 78,845 more chars]
